# Supplementary material for: Alternative polyadenylation transcriptome-wide association study identifies APA-linked susceptibility genes in brain disorders
Source: Nat Commun. 2023 Feb 3;14:583. doi: 10.1038/s41467-023-36311-8 (PMC9898543; doi:10.1038/s41467-023-36311-8)
Supplement: Supplementary file 3 — Supplementary Data 1 [file 41467_2023_36311_MOESM3_ESM.xlsx]

## Sheet: Sheet1
Supplementary Data 1. 3'aTWAS genes of 11 brain disorders.
Disease	PANEL	Transcript ID	Gene symbol	3'aTWAS.Z	3'aTWAS.P	COLOC.PP0	COLOC.PP1	COLOC.PP2	COLOC.PP3	COLOC.PP4
PD	Brain_Amygdala	ALL.NM_001113738@ARL17A_1@chr17@-	ARL17A	8.33164	7.97e-17	0	0	0.003	0.126	0.872
PD	Brain_Amygdala	ALL.NM_001042698@ZSWIM7@chr17@-	ZSWIM7	5.119	3.07e-07	0	0.002	0	0.113	0.885
PD	Brain_Amygdala	ALL.NM_001042697@ZSWIM7@chr17@-	ZSWIM7	5.15777	2.5e-07	0	0.002	0	0.095	0.904
PD	Brain_Amygdala	ALL.NM_001085425@ARSA@chr22@-	ARSA	3.9341	8.35e-05	0	0.312	0	0.001	0.687
PD	Brain_Anterior_cingulate_cortex_BA24	ALL.NM_021923@FGFRL1@chr4@+	FGFRL1	4.2028	2.64e-05	0	0	0.832	0.06	0.108
PD	Brain_Anterior_cingulate_cortex_BA24	ALL.NM_001113738@ARL17A_1@chr17@-	ARL17A	8.256	1.51e-16	0	0	0	0.055	0.945
PD	Brain_Anterior_cingulate_cortex_BA24	ALL.NM_001042698@ZSWIM7@chr17@-	ZSWIM7	5.2194	1.79e-07	0	0.001	0	0.067	0.932
PD	Brain_Anterior_cingulate_cortex_BA24	ALL.NM_001042697@ZSWIM7@chr17@-	ZSWIM7	5.119	3.07e-07	0	0.002	0	0.113	0.885
PD	Brain_Anterior_cingulate_cortex_BA24	ALL.NM_001085425@ARSA@chr22@-	ARSA	3.937	8.25e-05	0	0.31	0	0.001	0.689
PD	Brain_Caudate_basal_ganglia	ALL.NM_001908@CTSB_1@chr8@-	CTSB	-4.381	1.18e-05	0	0.417	0	0.007	0.576
PD	Brain_Caudate_basal_ganglia	ALL.NM_001042698@ZSWIM7@chr17@-	ZSWIM7	5.119	3.07e-07	0	0.002	0	0.113	0.885
PD	Brain_Caudate_basal_ganglia	ALL.NM_001042697@ZSWIM7@chr17@-	ZSWIM7	5.119	3.07e-07	0	0.002	0	0.113	0.885
PD	Brain_Caudate_basal_ganglia	ALL.NR_026680@LINC02210_2@chr17@+	LINC02210	-9.281	1.68e-20	0	0	0.108	0.012	0.881
PD	Brain_Cerebellar_Hemisphere	ALL.NM_001308101@DCUN1D1@chr3@-	DCUN1D1	4.356	1.32e-05	0	0	0.825	0.055	0.12
PD	Brain_Cerebellar_Hemisphere	ALL.NM_007308@SNCA@chr4@-	SNCA	6.3445	2.23e-10	0	0	0.462	0.134	0.403
PD	Brain_Cerebellar_Hemisphere	ALL.NM_001908@CTSB_1@chr8@-	CTSB	-3.9829	6.81e-05	0	0.451	0	0.008	0.541
PD	Brain_Cerebellar_Hemisphere	ALL.NM_014712@SETD1A@chr16@+	SETD1A	-4.4554	8.37e-06	0	0	0.568	0.032	0.4
PD	Brain_Cerebellar_Hemisphere	ALL.NM_001113738@ARL17A_1@chr17@-	ARL17A	8.922	4.58e-19	0	0	0	0.338	0.662
PD	Brain_Cerebellar_Hemisphere	ALL.NR_027782@PLEKHM1_2@chr17@-	PLEKHM1	-8.11	5.06e-16	0	0	0.464	0.514	0.022
PD	Brain_Cerebellar_Hemisphere	ALL.NM_001042698@ZSWIM7@chr17@-	ZSWIM7	5.119	3.07e-07	0	0.002	0	0.113	0.885
PD	Brain_Cerebellar_Hemisphere	ALL.NM_001042697@ZSWIM7@chr17@-	ZSWIM7	5.119	3.07e-07	0	0.002	0	0.113	0.885
PD	Brain_Cerebellar_Hemisphere	ALL.NM_001330244@ARL17A_1@chr17@+	ARL17A	9.297	1.44e-20	0	0	0	0.011	0.989
PD	Brain_Cerebellum	ALL.NM_007308@SNCA@chr4@-	SNCA	9.191	3.87e-20	0	0	0.126	0.659	0.216
PD	Brain_Cerebellum	ALL.NM_001908@CTSB_1@chr8@-	CTSB	-4.4278	9.52e-06	0	0.437	0	0.007	0.555
PD	Brain_Cerebellum	ALL.NM_001113738@ARL17A_1@chr17@-	ARL17A	8.35489	6.55e-17	0	0	0	0.28	0.72
PD	Brain_Cerebellum	ALL.NM_001042698@ZSWIM7@chr17@-	ZSWIM7	5.14482	2.68e-07	0	0.002	0	0.113	0.885
PD	Brain_Cerebellum	ALL.NM_001042697@ZSWIM7@chr17@-	ZSWIM7	5.119	3.07e-07	0	0.002	0	0.113	0.885
PD	Brain_Cerebellum	ALL.NM_001330244@ARL17A_1@chr17@+	ARL17A	9.282	1.66e-20	0	0	0	0.013	0.987
PD	Brain_Cortex	ALL.NM_007308@SNCA@chr4@-	SNCA	8.884	6.47e-19	0	0	0.119	0.137	0.744
PD	Brain_Cortex	ALL.NM_001908@CTSB_1@chr8@-	CTSB	-4.4188	9.93e-06	0	0.442	0	0.007	0.551
PD	Brain_Cortex	ALL.NM_001172432@PHKG2@chr16@+	PHKG2	4.5514	5.33e-06	0	0	0.729	0.192	0.079
PD	Brain_Cortex	ALL.NR_034172@KANSL1-AS1_2@chr17@+	KANSL1-AS1	8.6776	4.04e-18	0	0	0.09	0.011	0.899
PD	Brain_Cortex	ALL.NM_001113738@ARL17A_1@chr17@-	ARL17A	8.966	3.07e-19	0	0	0	0.256	0.744
PD	Brain_Cortex	ALL.NM_001042698@ZSWIM7@chr17@-	ZSWIM7	5.119	3.07e-07	0	0.002	0	0.113	0.885
PD	Brain_Cortex	ALL.NM_001042697@ZSWIM7@chr17@-	ZSWIM7	5.119	3.07e-07	0	0.002	0	0.113	0.885
PD	Brain_Cortex	ALL.NM_001330244@ARL17A_1@chr17@+	ARL17A	5.9062	3.5e-09	0	0	0.747	0.02	0.233
PD	Brain_Frontal_Cortex_BA9	ALL.NM_007308@SNCA@chr4@-	SNCA	5.0643	4.1e-07	0	0	0.021	0.974	0.005
PD	Brain_Frontal_Cortex_BA9	ALL.NM_001243965@HLA-DRB1_1@chr6@-	HLA-DRB1	-4.1536	3.27e-05	0	0.713	0	0.183	0.104
PD	Brain_Frontal_Cortex_BA9	ALL.NR_034172@KANSL1-AS1_2@chr17@+	KANSL1-AS1	7.85352	4.05e-15	0	0	0.488	0.008	0.504
PD	Brain_Frontal_Cortex_BA9	ALL.NM_001113738@ARL17A_1@chr17@-	ARL17A	7.66685	1.76e-14	0	0	0	0.254	0.746
PD	Brain_Frontal_Cortex_BA9	ALL.NM_001085425@ARSA@chr22@-	ARSA	3.937	8.25e-05	0	0.31	0	0.001	0.689
PD	Brain_Hippocampus	ALL.NM_014924@ATG14@chr14@-	ATG14	-4.072	4.66e-05	0.887	0.092	0.014	0.001	0.005
PD	Brain_Hippocampus	ALL.NM_001113738@ARL17A_1@chr17@-	ARL17A	6.8187	9.19e-12	0	0	0.002	0.266	0.732
PD	Brain_Hippocampus	ALL.NM_001042697@ZSWIM7@chr17@-	ZSWIM7	5.2239	1.75e-07	0	0.002	0	0.112	0.886
PD	Brain_Hypothalamus	ALL.NM_022731@NUCKS1@chr1@-	NUCKS1	-3.986	6.72e-05	0	0.001	0.003	0.435	0.56
PD	Brain_Hypothalamus	ALL.NM_004891@MRPL33@chr2@+	MRPL33	4.1415	3.45e-05	0.694	0.106	0.058	0.009	0.133
PD	Brain_Hypothalamus	ALL.NM_145330@MRPL33@chr2@+	MRPL33	4.0773	4.56e-05	0.716	0.099	0.059	0.008	0.118
PD	Brain_Hypothalamus	ALL.NM_001908@CTSB_1@chr8@-	CTSB	-4.006	6.17e-05	0	0.475	0	0.008	0.517
PD	Brain_Hypothalamus	ALL.NM_001085425@ARSA@chr22@-	ARSA	3.937	8.25e-05	0	0.31	0	0.001	0.689
PD	Brain_Nucleus_accumbens_basal_ganglia	ALL.NM_001113738@ARL17A_1@chr17@-	ARL17A	8.20672	2.27e-16	0	0	0	0.217	0.783
PD	Brain_Nucleus_accumbens_basal_ganglia	ALL.NM_001042698@ZSWIM7@chr17@-	ZSWIM7	5.119	3.07e-07	0	0.002	0	0.113	0.885
PD	Brain_Nucleus_accumbens_basal_ganglia	ALL.NM_001042697@ZSWIM7@chr17@-	ZSWIM7	5.119	3.07e-07	0	0.002	0	0.113	0.885
PD	Brain_Nucleus_accumbens_basal_ganglia	ALL.NM_001085425@ARSA@chr22@-	ARSA	4.017	5.91e-05	0	0.31	0	0.001	0.689
PD	Brain_Putamen_basal_ganglia	ALL.NM_001908@CTSB_1@chr8@-	CTSB	-4.205	2.62e-05	0	0.433	0	0.007	0.56
PD	Brain_Putamen_basal_ganglia	ALL.NR_034172@KANSL1-AS1_2@chr17@+	KANSL1-AS1	9.297	1.44e-20	0	0	0.138	0.01	0.852
PD	Brain_Putamen_basal_ganglia	ALL.NM_001113738@ARL17A_1@chr17@-	ARL17A	7.0775	1.47e-12	0	0	0	0.296	0.704
PD	Brain_Putamen_basal_ganglia	ALL.NM_001042697@ZSWIM7@chr17@-	ZSWIM7	5.119	3.07e-07	0	0.002	0	0.113	0.885
PD	Brain_Putamen_basal_ganglia	ALL.NM_001085425@ARSA@chr22@-	ARSA	3.9739	7.07e-05	0	0.31	0	0.001	0.689
PD	Brain_Spinal_cord_cervical_c-1	ALL.NM_007308@SNCA@chr4@-	SNCA	8.516	1.65e-17	0	0	0.841	0.116	0.043
PD	Brain_Spinal_cord_cervical_c-1	ALL.NM_006453@TBL3@chr16@+	TBL3	4.5412	5.59e-06	0.767	0.066	0.074	0.006	0.087
PD	Brain_Spinal_cord_cervical_c-1	ALL.NM_005881@BCKDK@chr16@+	BCKDK	6.3899	1.66e-10	0	0	0.25	0.051	0.699
PD	Brain_Spinal_cord_cervical_c-1	ALL.NM_001271926@BCKDK@chr16@+	BCKDK	6.2606	3.83e-10	0	0	0.431	0.058	0.511
PD	Brain_Spinal_cord_cervical_c-1	ALL.NM_001113738@ARL17A_1@chr17@-	ARL17A	7.574	3.63e-14	0	0	0.018	0.194	0.787
PD	Brain_Spinal_cord_cervical_c-1	ALL.NM_001042698@ZSWIM7@chr17@-	ZSWIM7	5.119	3.07e-07	0	0.002	0	0.117	0.881
PD	Brain_Spinal_cord_cervical_c-1	ALL.NM_001042697@ZSWIM7@chr17@-	ZSWIM7	5.119	3.06e-07	0	0.002	0	0.115	0.883
PD	Brain_Spinal_cord_cervical_c-1	ALL.NR_026680@LINC02210_2@chr17@+	LINC02210	-7.523	5.36e-14	0	0	0.002	0.013	0.985
PD	Brain_Spinal_cord_cervical_c-1	ALL.NM_001085425@ARSA@chr22@-	ARSA	3.937	8.25e-05	0	0.31	0	0.001	0.689
PD	Brain_Substantia_nigra	ALL.NM_001908@CTSB_1@chr8@-	CTSB	-3.92	8.84e-05	0.184	0.471	0.003	0.008	0.334
PD	Brain_Substantia_nigra	ALL.NM_001042698@ZSWIM7@chr17@-	ZSWIM7	5.2141	1.85e-07	0	0.001	0	0.077	0.921
PD	Brain_Substantia_nigra	ALL.NM_001042697@ZSWIM7@chr17@-	ZSWIM7	5.2092	1.9e-07	0	0.001	0	0.071	0.928
PD	PsychENCODE_DLPFC	ALL.NM_001375288@SNCA@4@-	SNCA	10.3315	5.08e-25	0	0	0	1	0
PD	PsychENCODE_DLPFC	ALL.NM_001908@CTSB@8@-	CTSB	-4.4155	1.01e-05	0	0.461	0	0.006	0.533
PD	PsychENCODE_DLPFC	ALL.NM_007190@SEC23IP@10@+	SEC23IP	4.279	1.88e-05	0.007	0.098	0.001	0.006	0.888
PD	PsychENCODE_DLPFC	ALL.NM_001207034@RNF40@16@+	RNF40	-4.7897	1.67e-06	0	0	0.005	0.975	0.02
PD	PsychENCODE_DLPFC	ALL.NM_001363805@ARL17B@17@-	ARL17B	-8.938	3.96e-19	0	0	0.211	0.241	0.547
PD	PsychENCODE_DLPFC	ALL.NM_001113738@ARL17A_2@17@-	ARL17A	8.0083	1.16e-15	0	0	0	0.253	0.747
PD	PsychENCODE_DLPFC	ALL.NM_001330244@ARL17A_2@17@-	ARL17A	-8.938	3.96e-19	0	0	0.232	0.235	0.533
PD	PsychENCODE_DLPFC	ALL.NM_001288811@ARL17A_2@17@-	ARL17A	5.3002	1.16e-07	0	0	0.902	0.019	0.08
PD	PsychENCODE_DLPFC	ALL.NM_001042698@ZSWIM7@17@-	ZSWIM7	5.119	3.07e-07	0	0.002	0	0.111	0.887
PD	PsychENCODE_DLPFC	ALL.NM_006311@NCOR1@17@-	NCOR1	4.3259	1.52e-05	0.003	0.001	0.176	0.038	0.782
PD	PsychENCODE_DLPFC	ALL.NR_026680@LINC02210_2@17@+	LINC02210	-4.4026	1.07e-05	0.945	0.054	0	0	0
PD	ROSMAP_DLPFC	ALL.NM_001135664@RAB29@1@-	RAB29	6.14392	8.05e-10	0	0	0.001	0.073	0.927
PD	ROSMAP_DLPFC	ALL.NM_001375288@SNCA@4@-	SNCA	12.4966	7.8e-36	0	0	0	0	1
PD	ROSMAP_DLPFC	ALL.NM_001048249@SMIM15@5@-	SMIM15	-5.119	3.07e-07	0	0	0.936	0.039	0.025
PD	ROSMAP_DLPFC	ALL.NM_001207034@RNF40@16@+	RNF40	-4.575	4.76e-06	0	0	0	0.996	0.004
PD	ROSMAP_DLPFC	ALL.NM_001377267@MAPT_1@17@+	MAPT	-9.3134	1.24e-20	0	0	0	0.012	0.988
PD	ROSMAP_DLPFC	ALL.NM_001113738@ARL17A_2@17@-	ARL17A	-6.3099	2.79e-10	0	0	0.239	0.541	0.22
PD	ROSMAP_DLPFC	ALL.NM_001203251@MAPT_1@17@+	MAPT	-9.2998	1.41e-20	0	0	0	0.012	0.988
PD	ROSMAP_DLPFC	ALL.NM_001288811@ARL17A_2@17@-	ARL17A	8.966	3.07e-19	0	0	0.001	0.256	0.743
PD	ROSMAP_DLPFC	ALL.NM_001042698@ZSWIM7@17@-	ZSWIM7	5.119	3.07e-07	0	0.002	0	0.111	0.887
PD	ROSMAP_DLPFC	ALL.NM_001042697@ZSWIM7@17@-	ZSWIM7	5.119	3.07e-07	0	0.002	0	0.111	0.887
PD	ROSMAP_DLPFC	ALL.NM_001256299@LINC02210-CRHR1_2@17@+	LINC02210-CRHR1	-9.297	1.44e-20	0	0	0.446	0.006	0.547
PD	ROSMAP_DLPFC	ALL.NM_001190438@NCOR1@17@-	NCOR1	4.976	6.49e-07	0	0.003	0	0.205	0.792
SCZ	Brain_Amygdala	ALL.NM_001001653@MED8@chr1@-	MED8	-4.107	4.01e-05	0	0	0.722	0.241	0.037
SCZ	Brain_Amygdala	ALL.NM_015120@ALMS1@chr2@+	ALMS1	-4.4115	1.03e-05	0.001	0	0.274	0.091	0.633
SCZ	Brain_Amygdala	ALL.NM_001378454@ALMS1@chr2@+	ALMS1	-4.3803	1.19e-05	0.001	0	0.263	0.094	0.642
SCZ	Brain_Amygdala	ALL.NM_144723@ZMAT2@chr5@+	ZMAT2	4.5435	5.53e-06	0	0	0.561	0.078	0.361
SCZ	Brain_Amygdala	ALL.NM_032361@THOC3@chr5@-	THOC3	4.3057	1.66e-05	0.742	0.185	0.01	0.002	0.061
SCZ	Brain_Amygdala	ALL.NM_005514@HLA-B_5@chr6@-	HLA-B	3.886	0.000102	0	0	0.296	0.266	0.438
SCZ	Brain_Amygdala	ALL.NR_001298@HLA-DRB6@chr6@-	HLA-DRB6	-4.96	7.05e-07	0	0	0.017	0.295	0.688
SCZ	Brain_Amygdala	ALL.NM_001164234@DDHD2@chr8@+	DDHD2	-5.355	8.57e-08	0	0	0.002	0.036	0.961
SCZ	Brain_Amygdala	ALL.NM_001362912@DDHD2@chr8@+	DDHD2	-4.945	7.61e-07	0	0	0.45	0.038	0.512
SCZ	Brain_Amygdala	ALL.NM_001321926@CKMT1A@chr15@+	CKMT1A	-4.7818	1.74e-06	0	0	0.463	0.335	0.202
SCZ	Brain_Amygdala	ALL.NM_000977@RPL13@chr16@+	RPL13	4.288	1.8e-05	0	0.003	0	0.943	0.054
SCZ	Brain_Amygdala	ALL.NM_001243131@RPL13@chr16@+	RPL13	4.126	3.69e-05	0	0.003	0.002	0.923	0.072
SCZ	Brain_Amygdala	ALL.NM_001323512@AMFR@chr16@-	AMFR	-3.943	8.05e-05	0	0.197	0	0.027	0.776
SCZ	Brain_Amygdala	ALL.NM_006742@PSKH1@chr16@+	PSKH1	4.408	1.04e-05	0	0.671	0	0.328	0.001
SCZ	Brain_Amygdala	ALL.NM_001113738@ARL17A_1@chr17@-	ARL17A	-5.0912	3.56e-07	0	0.001	0.003	0.124	0.872
SCZ	Brain_Amygdala	ALL.NM_001291581@RABEP1@chr17@+	RABEP1	-4.592	4.39e-06	0	0.013	0	0.004	0.983
SCZ	Brain_Amygdala	ALL.NR_024484@LINC00909@chr18@-	LINC00909	-4.036	5.44e-05	0	0.085	0	0.43	0.485
SCZ	Brain_Amygdala	ALL.NM_021228@SCAF1@chr19@+	SCAF1	5.4681	4.55e-08	0	0	0.139	0.013	0.848
SCZ	Brain_Amygdala	ALL.NM_014337@PPIL2@chr22@+	PPIL2	4.585	4.54e-06	0	0.019	0	0.042	0.94
SCZ	Brain_Anterior_cingulate_cortex_BA24	ALL.NM_001001653@MED8@chr1@-	MED8	-4.734	2.2e-06	0	0	0.038	0.96	0.002
SCZ	Brain_Anterior_cingulate_cortex_BA24	ALL.NM_144629@RFTN2@chr2@-	RFTN2	7.7267	1.1e-14	0	0	0.395	0.114	0.491
SCZ	Brain_Anterior_cingulate_cortex_BA24	ALL.NM_002117@HLA-C_6@chr6@-	HLA-C	-3.9746	7.05e-05	0	0	0	0.996	0.004
SCZ	Brain_Anterior_cingulate_cortex_BA24	ALL.NR_001298@HLA-DRB6@chr6@-	HLA-DRB6	-9.1433	6.06e-20	0	0	0	0.002	0.998
SCZ	Brain_Anterior_cingulate_cortex_BA24	ALL.NM_001204052@SLC25A27@chr6@+	SLC25A27	-4.4783	7.52e-06	0	0.621	0	0.01	0.369
SCZ	Brain_Anterior_cingulate_cortex_BA24	ALL.NM_001164234@DDHD2@chr8@+	DDHD2	-6.22	4.97e-10	0	0	0	0.01	0.99
SCZ	Brain_Anterior_cingulate_cortex_BA24	ALL.NM_001329493@EMC2@chr8@+	EMC2	-4.05	5.13e-05	0.011	0.045	0.003	0.012	0.929
SCZ	Brain_Anterior_cingulate_cortex_BA24	ALL.NM_001291931@TSNARE1@chr8@-	TSNARE1	-4.769	1.85e-06	0	0	0.317	0.03	0.653
SCZ	Brain_Anterior_cingulate_cortex_BA24	ALL.NM_014673@EMC2@chr8@+	EMC2	-4.099	4.15e-05	0.01	0.045	0.003	0.012	0.93
SCZ	Brain_Anterior_cingulate_cortex_BA24	ALL.NM_001317231@MTCH2_1@chr11@-	MTCH2	4.376	1.21e-05	0	0	0.313	0.583	0.104
SCZ	Brain_Anterior_cingulate_cortex_BA24	ALL.NM_014342@MTCH2_1@chr11@-	MTCH2	4.421	9.8e-06	0	0	0.324	0.565	0.11
SCZ	Brain_Anterior_cingulate_cortex_BA24	ALL.NM_016226@VPS29@chr12@-	VPS29	-6.3417	2.27e-10	0	0	0.513	0.053	0.434
SCZ	Brain_Anterior_cingulate_cortex_BA24	ALL.NR_104447@HDDC3@chr15@-	HDDC3	-4.193	2.75e-05	0	0	0.489	0.389	0.122
SCZ	Brain_Anterior_cingulate_cortex_BA24	ALL.NM_000977@RPL13@chr16@+	RPL13	4.288	1.8e-05	0	0.003	0	0.943	0.054
SCZ	Brain_Anterior_cingulate_cortex_BA24	ALL.NM_001113738@ARL17A_1@chr17@-	ARL17A	-5.2167	1.82e-07	0	0.001	0	0.062	0.938
SCZ	Brain_Anterior_cingulate_cortex_BA24	ALL.NM_001165962@ELAC2@chr17@-	ELAC2	-5.1312	2.88e-07	0	0	0	0.005	0.995
SCZ	Brain_Anterior_cingulate_cortex_BA24	ALL.NM_001291581@RABEP1@chr17@+	RABEP1	-4.5851	4.54e-06	0	0.021	0	0.008	0.971
SCZ	Brain_Anterior_cingulate_cortex_BA24	ALL.NR_024484@LINC00909@chr18@-	LINC00909	-4.036	5.44e-05	0	0.085	0	0.43	0.485
SCZ	Brain_Anterior_cingulate_cortex_BA24	ALL.NM_001362848@NAGA@chr22@-	NAGA	6.607	3.92e-11	0	0	0.708	0.044	0.248
SCZ	Brain_Caudate_basal_ganglia	ALL.NM_001304724@PLEKHO1@chr1@+	PLEKHO1	-4.4263	9.59e-06	0.002	0	0.264	0.031	0.702
SCZ	Brain_Caudate_basal_ganglia	ALL.NM_001001653@MED8@chr1@-	MED8	-4.107	4.01e-05	0	0	0.05	0.948	0.002
SCZ	Brain_Caudate_basal_ganglia	ALL.NM_144723@ZMAT2@chr5@+	ZMAT2	6.5365	6.3e-11	0	0	0.276	0.084	0.64
SCZ	Brain_Caudate_basal_ganglia	ALL.NM_032361@THOC3@chr5@-	THOC3	4.7966	1.61e-06	0.091	0.667	0.001	0.009	0.232
SCZ	Brain_Caudate_basal_ganglia	ALL.NM_001300962@BRD8@chr5@-	BRD8	5.7541	8.71e-09	0	0	0.643	0.095	0.261
SCZ	Brain_Caudate_basal_ganglia	ALL.NM_001164326@BRD8@chr5@-	BRD8	5.7863	7.2e-09	0	0	0.643	0.098	0.259
SCZ	Brain_Caudate_basal_ganglia	ALL.NM_002586@PBX2_6@chr6@-	PBX2	-6.893	5.46e-12	0	0	0.881	0.081	0.038
SCZ	Brain_Caudate_basal_ganglia	ALL.NM_005514@HLA-B_5@chr6@-	HLA-B	5.1994	2e-07	0	0	0.015	0.047	0.939
SCZ	Brain_Caudate_basal_ganglia	ALL.NM_001282385@CSNK2B_6@chr6@+	CSNK2B	-8.8235	1.11e-18	0	0	0.479	0.06	0.461
SCZ	Brain_Caudate_basal_ganglia	ALL.NM_002117@HLA-C_6@chr6@-	HLA-C	-4.3395	1.43e-05	0	0	0	1	0
SCZ	Brain_Caudate_basal_ganglia	ALL.NR_001298@HLA-DRB6@chr6@-	HLA-DRB6	-7.4059	1.3e-13	0	0	0	0.037	0.963
SCZ	Brain_Caudate_basal_ganglia	ALL.NM_001320@CSNK2B_6@chr6@+	CSNK2B	-8.6729	4.21e-18	0	0	0.549	0.059	0.392
SCZ	Brain_Caudate_basal_ganglia	ALL.NM_015332@NUDCD3@chr7@-	NUDCD3	4.026	5.67e-05	0.552	0.056	0.115	0.011	0.265
SCZ	Brain_Caudate_basal_ganglia	ALL.NM_001164234@DDHD2@chr8@+	DDHD2	-5.727	1.02e-08	0	0	0	0.178	0.822
SCZ	Brain_Caudate_basal_ganglia	ALL.NM_004311@ARL3@chr10@-	ARL3	-9.665	4.25e-22	0	0	0.115	0.044	0.84
SCZ	Brain_Caudate_basal_ganglia	ALL.NM_033121@ANKRD13A@chr12@+	ANKRD13A	-6.10187	1.05e-09	0	0	0	1	0
SCZ	Brain_Caudate_basal_ganglia	ALL.NR_158192@LOC102724135@chr15@+	LOC102724135	-5.6192	1.92e-08	0	0	0.183	0.026	0.79
SCZ	Brain_Caudate_basal_ganglia	ALL.NM_014630@ZNF592@chr15@+	ZNF592	7.1	1.25e-12	0	0	0.006	0.006	0.988
SCZ	Brain_Caudate_basal_ganglia	ALL.NM_024516@PAGR1@chr16@+	PAGR1	-6.5	8.06e-11	0	0	0.291	0.066	0.644
SCZ	Brain_Caudate_basal_ganglia	ALL.NM_000977@RPL13@chr16@+	RPL13	4.324	1.53e-05	0	0.003	0	0.94	0.056
SCZ	Brain_Caudate_basal_ganglia	ALL.NM_001165962@ELAC2@chr17@-	ELAC2	-4.832	1.35e-06	0	0	0	0.005	0.995
SCZ	Brain_Caudate_basal_ganglia	ALL.NM_001291581@RABEP1@chr17@+	RABEP1	-4.672	2.98e-06	0	0.016	0	0.005	0.979
SCZ	Brain_Caudate_basal_ganglia	ALL.NR_026680@LINC02210_2@chr17@+	LINC02210	5.683	1.32e-08	0	0	0.121	0.013	0.865
SCZ	Brain_Caudate_basal_ganglia	ALL.NR_034118@NDUFA6-DT_7@chr22@+	NDUFA6-DT	4.05	5.12e-05	0	0	0.937	0.022	0.04
SCZ	Brain_Caudate_basal_ganglia	ALL.NR_145674@CYP2D7_7@chr22@-	CYP2D7	5.76	8.41e-09	0	0	0.887	0.073	0.04
SCZ	Brain_Caudate_basal_ganglia	ALL.NM_014337@PPIL2@chr22@+	PPIL2	4.469	7.86e-06	0	0.026	0	0.057	0.917
SCZ	Brain_Caudate_basal_ganglia	ALL.NM_001362848@NAGA@chr22@-	NAGA	5.317	1.05e-07	0	0	0.398	0.583	0.019
SCZ	Brain_Cerebellar_Hemisphere	ALL.NM_001001653@MED8@chr1@-	MED8	-4.2564	2.08e-05	0	0	0.001	0.998	0.001
SCZ	Brain_Cerebellar_Hemisphere	ALL.NM_181715@CRTC2@chr1@-	CRTC2	4.9329	8.1e-07	0.001	0.001	0.081	0.119	0.799
SCZ	Brain_Cerebellar_Hemisphere	ALL.NM_144629@RFTN2@chr2@-	RFTN2	6.407	1.48e-10	0	0	0.896	0.063	0.041
SCZ	Brain_Cerebellar_Hemisphere	ALL.NM_032406@PCDHGC4@chr5@+	PCDHGC4	5.808	6.33e-09	0.693	0.088	0.163	0.021	0.036
SCZ	Brain_Cerebellar_Hemisphere	ALL.NM_002121@HLA-DPB1_7@chr6@+	HLA-DPB1	-6.9127	4.75e-12	0	0	0	0.999	0.001
SCZ	Brain_Cerebellar_Hemisphere	ALL.NM_002117@HLA-C_6@chr6@-	HLA-C	-4.0953	4.22e-05	0	0	0	0.978	0.022
SCZ	Brain_Cerebellar_Hemisphere	ALL.NR_001298@HLA-DRB6@chr6@-	HLA-DRB6	-6.2079	5.37e-10	0	0	0.001	0.137	0.862
SCZ	Brain_Cerebellar_Hemisphere	ALL.NR_024240@HLA-J_7@chr6@+	HLA-J	-4.0322	5.53e-05	0	0	0.847	0.01	0.144
SCZ	Brain_Cerebellar_Hemisphere	ALL.NM_001293216@TUBB_7@chr6@+	TUBB	-7.657	1.9e-14	0	0	0.92	0.039	0.041
SCZ	Brain_Cerebellar_Hemisphere	ALL.NR_109792@MIR124-2HG@chr8@+	MIR124-2HG	-5.74	9.47e-09	0	0	0.037	0.086	0.877
SCZ	Brain_Cerebellar_Hemisphere	ALL.NM_001347925@SNX19@chr11@-	SNX19	-5.25075	1.51e-07	0.002	0.001	0.56	0.201	0.236
SCZ	Brain_Cerebellar_Hemisphere	ALL.NM_001271593@PPME1@chr11@+	PPME1	5.13421	2.83e-07	0.198	0.019	0.469	0.044	0.271
SCZ	Brain_Cerebellar_Hemisphere	ALL.NR_104409@C12orf43@chr12@-	C12orf43	-4.5942	4.34e-06	0.004	0.003	0.192	0.15	0.65
SCZ	Brain_Cerebellar_Hemisphere	ALL.NM_016226@VPS29@chr12@-	VPS29	-6.6186	3.63e-11	0	0	0.56	0.049	0.391
SCZ	Brain_Cerebellar_Hemisphere	ALL.NM_001286191@C12orf43@chr12@-	C12orf43	-4.6204	3.83e-06	0.004	0.003	0.185	0.15	0.658
SCZ	Brain_Cerebellar_Hemisphere	ALL.NM_057180@VPS29@chr12@-	VPS29	-6.7626	1.36e-11	0	0	0.481	0.073	0.446
SCZ	Brain_Cerebellar_Hemisphere	ALL.NM_001321926@CKMT1A@chr15@+	CKMT1A	-4.777	1.78e-06	0	0	0.93	0.028	0.042
SCZ	Brain_Cerebellar_Hemisphere	ALL.NM_014630@ZNF592@chr15@+	ZNF592	6.653	2.87e-11	0	0	0.001	0.136	0.863
SCZ	Brain_Cerebellar_Hemisphere	ALL.NM_024516@PAGR1@chr16@+	PAGR1	-7.4535	9.09e-14	0	0	0.067	0.033	0.9
SCZ	Brain_Cerebellar_Hemisphere	ALL.NR_002453@SMG1P5@chr16@-	SMG1P5	4.9611	7.01e-07	0	0	0.48	0.221	0.299
SCZ	Brain_Cerebellar_Hemisphere	ALL.NM_001113738@ARL17A_1@chr17@-	ARL17A	-4.981	6.33e-07	0	0.002	0	0.226	0.773
SCZ	Brain_Cerebellar_Hemisphere	ALL.NR_027782@PLEKHM1_2@chr17@-	PLEKHM1	4.199	2.68e-05	0.002	0.002	0.454	0.502	0.041
SCZ	Brain_Cerebellar_Hemisphere	ALL.NM_001291581@RABEP1@chr17@+	RABEP1	-4.542	5.57e-06	0	0.02	0	0.007	0.973
SCZ	Brain_Cerebellar_Hemisphere	ALL.NM_001330244@ARL17A_1@chr17@+	ARL17A	-5.723	1.05e-08	0	0	0	0.012	0.988
SCZ	Brain_Cerebellar_Hemisphere	ALL.NR_145674@CYP2D7_7@chr22@-	CYP2D7	6.369	1.9e-10	0	0	0	0.415	0.585
SCZ	Brain_Cerebellar_Hemisphere	ALL.NM_001166019@AP1B1@chr22@-	AP1B1	-5.029	4.92e-07	0.606	0.049	0.177	0.014	0.154
SCZ	Brain_Cerebellum	ALL.NM_001136115@FBXO28@chr1@+	FBXO28	4.389	1.14e-05	0.648	0.018	0.091	0.002	0.241
SCZ	Brain_Cerebellum	ALL.NM_001304724@PLEKHO1@chr1@+	PLEKHO1	-4.8778	1.07e-06	0	0	0	0.014	0.985
SCZ	Brain_Cerebellum	ALL.NM_001001653@MED8@chr1@-	MED8	-4.267	1.98e-05	0	0	0.002	0.998	0
SCZ	Brain_Cerebellum	ALL.NM_024011@CDK11A@chr1@-	CDK11A	-4.0945	4.23e-05	0.644	0.212	0.095	0.031	0.019
SCZ	Brain_Cerebellum	ALL.NM_001008388@CISD2@chr4@+	CISD2	4.867	1.14e-06	0.002	0.001	0.133	0.073	0.79
SCZ	Brain_Cerebellum	ALL.NM_144723@ZMAT2@chr5@+	ZMAT2	6.311	2.78e-10	0	0	0.138	0.074	0.788
SCZ	Brain_Cerebellum	ALL.NM_002121@HLA-DPB1_7@chr6@+	HLA-DPB1	-5.305	1.13e-07	0	0	0	1	0
SCZ	Brain_Cerebellum	ALL.NM_002586@PBX2_6@chr6@-	PBX2	-5.375	7.65e-08	0	0	0.831	0.044	0.125
SCZ	Brain_Cerebellum	ALL.NM_001301872@MTRF1L@chr6@-	MTRF1L	4.169	3.06e-05	0.904	0.086	0.008	0.001	0.001
SCZ	Brain_Cerebellum	ALL.NM_005514@HLA-B_5@chr6@-	HLA-B	5.162	2.44e-07	0	0	0	0.989	0.01
SCZ	Brain_Cerebellum	ALL.NM_001282385@CSNK2B_6@chr6@+	CSNK2B	-5.081	3.75e-07	0	0	0.831	0.092	0.077
SCZ	Brain_Cerebellum	ALL.NR_027692@PHF1_1@chr6@+	PHF1	5.881	4.07e-09	0	0	0.013	0.021	0.965
SCZ	Brain_Cerebellum	ALL.NM_001287526@IFT22@chr7@-	IFT22	4.483	7.36e-06	0.808	0.117	0.021	0.003	0.051
SCZ	Brain_Cerebellum	ALL.NM_001354456@PLPP5@chr8@-	PLPP5	-5.915	3.32e-09	0	0	0.694	0.026	0.279
SCZ	Brain_Cerebellum	ALL.NM_001329493@EMC2@chr8@+	EMC2	-4.107	4.01e-05	0	0.113	0	0.031	0.857
SCZ	Brain_Cerebellum	ALL.NM_014673@EMC2@chr8@+	EMC2	-4.107	4.01e-05	0	0.113	0	0.031	0.857
SCZ	Brain_Cerebellum	ALL.NR_109792@MIR124-2HG@chr8@+	MIR124-2HG	-5.74	9.47e-09	0	0	0.011	0.088	0.901
SCZ	Brain_Cerebellum	ALL.NM_144591@BORCS7@chr10@+	BORCS7	-10.5227	6.79e-26	0	0	0.521	0.096	0.383
SCZ	Brain_Cerebellum	ALL.NM_004311@ARL3@chr10@-	ARL3	-10.4783	1.09e-25	0	0	0.001	0.291	0.708
SCZ	Brain_Cerebellum	ALL.NM_001098625@JKAMP@chr14@+	JKAMP	-4.319	1.57e-05	0.092	0.022	0.644	0.151	0.091
SCZ	Brain_Cerebellum	ALL.NM_016475@JKAMP@chr14@+	JKAMP	-4.319	1.57e-05	0.092	0.022	0.644	0.151	0.091
SCZ	Brain_Cerebellum	ALL.NM_018193@FANCI@chr15@+	FANCI	4.446	8.75e-06	0	0	0.007	0.54	0.452
SCZ	Brain_Cerebellum	ALL.NM_001160114@C15orf40@chr15@-	C15orf40	4.048	5.17e-05	0	0	0.54	0.273	0.186
SCZ	Brain_Cerebellum	ALL.NM_014630@ZNF592@chr15@+	ZNF592	6.985	2.85e-12	0	0	0	0.015	0.985
SCZ	Brain_Cerebellum	ALL.NM_001376910@FANCI@chr15@+	FANCI	4.208	2.58e-05	0	0	0.118	0.544	0.337
SCZ	Brain_Cerebellum	ALL.NM_024516@PAGR1@chr16@+	PAGR1	-5.1853	2.16e-07	0	0	0.019	0.026	0.954
SCZ	Brain_Cerebellum	ALL.NR_002453@SMG1P5@chr16@-	SMG1P5	5.2249	1.74e-07	0	0	0.062	0.495	0.444
SCZ	Brain_Cerebellum	ALL.NM_001321892@NPIPB13_1@chr16@-	NPIPB13	-4.3	1.71e-05	0	0	0.906	0.056	0.038
SCZ	Brain_Cerebellum	ALL.NM_001113738@ARL17A_1@chr17@-	ARL17A	-4.57109	4.85e-06	0	0.002	0	0.193	0.805
SCZ	Brain_Cerebellum	ALL.NM_001165962@ELAC2@chr17@-	ELAC2	-5.38	7.45e-08	0	0	0	0.007	0.993
SCZ	Brain_Cerebellum	ALL.NM_001291581@RABEP1@chr17@+	RABEP1	-4.542	5.57e-06	0	0.02	0	0.007	0.974
SCZ	Brain_Cerebellum	ALL.NM_001330244@ARL17A_1@chr17@+	ARL17A	-5.673	1.4e-08	0	0	0	0.016	0.984
SCZ	Brain_Cerebellum	ALL.NR_024484@LINC00909@chr18@-	LINC00909	-4.036	5.44e-05	0	0.085	0	0.43	0.485
SCZ	Brain_Cerebellum	ALL.NM_001384511@GATAD2A@chr19@+	GATAD2A	-5.875	4.22e-09	0	0	0.153	0.041	0.805
SCZ	Brain_Cerebellum	ALL.NM_001348239@PCBP3@chr21@+	PCBP3	-4.362	1.29e-05	0.089	0.054	0.18	0.109	0.568
SCZ	Brain_Cerebellum	ALL.NR_145674@CYP2D7_7@chr22@-	CYP2D7	6.389	1.67e-10	0	0	0.004	0.383	0.614
SCZ	Brain_Cerebellum	ALL.NM_014248@RBX1@chr22@+	RBX1	4.254	2.1e-05	0	0	0.01	0.984	0.005
SCZ	Brain_Cerebellum	ALL.NM_014337@PPIL2@chr22@+	PPIL2	4.469	7.86e-06	0	0.026	0	0.057	0.917
SCZ	Brain_Cerebellum	ALL.NR_146717@SMDT1_3@chr22@+	SMDT1	-6.424	1.33e-10	0	0	0.578	0.138	0.284
SCZ	Brain_Cerebellum	ALL.NM_024105@ALG12@chr22@-	ALG12	-4.49	7.12e-06	0.011	0.005	0.23	0.091	0.663
SCZ	Brain_Cortex	ALL.NM_004804@CIAO1@chr2@+	CIAO1	4.4014	1.08e-05	0.001	0.044	0	0.01	0.945
SCZ	Brain_Cortex	ALL.NM_006569@CGREF1@chr2@-	CGREF1	4.1293	3.64e-05	0.015	0.022	0.041	0.059	0.864
SCZ	Brain_Cortex	ALL.NM_001008388@CISD2@chr4@+	CISD2	5.376	7.62e-08	0.007	0	0.54	0.017	0.436
SCZ	Brain_Cortex	ALL.NM_144723@ZMAT2@chr5@+	ZMAT2	4.562	5.07e-06	0	0	0.91	0.051	0.039
SCZ	Brain_Cortex	ALL.NM_002586@PBX2_6@chr6@-	PBX2	-7.7539	8.91e-15	0	0	0.242	0.018	0.741
SCZ	Brain_Cortex	ALL.NR_001298@HLA-DRB6@chr6@-	HLA-DRB6	-4.6672	3.05e-06	0	0	0.001	0.033	0.966
SCZ	Brain_Cortex	ALL.NM_172208@TAPBP_4@chr6@-	TAPBP	-9.0982	9.19e-20	0	0	0.177	0.03	0.793
SCZ	Brain_Cortex	ALL.NM_001293216@TUBB_7@chr6@+	TUBB	-10.459	1.33e-25	0	0	0.065	0	0.935
SCZ	Brain_Cortex	ALL.NR_045492@LSM1@chr8@-	LSM1	4.9987	5.77e-07	0	0	0.064	0.04	0.897
SCZ	Brain_Cortex	ALL.NM_001164234@DDHD2@chr8@+	DDHD2	-5.8501	4.91e-09	0	0	0	0.036	0.964
SCZ	Brain_Cortex	ALL.NM_152415@VPS37A@chr8@+	VPS37A	-4.1309	3.61e-05	0	0.004	0.001	0.01	0.984
SCZ	Brain_Cortex	ALL.NM_014462@LSM1@chr8@-	LSM1	4.9193	8.68e-07	0	0	0.081	0.04	0.879
SCZ	Brain_Cortex	ALL.NM_004311@ARL3@chr10@-	ARL3	-7.599	2.98e-14	0	0	0.29	0.149	0.561
SCZ	Brain_Cortex	ALL.NM_032871@RELT@chr11@+	RELT	4.025	5.69e-05	0.902	0.082	0.01	0.001	0.005
SCZ	Brain_Cortex	ALL.NM_001178081@STAT6@chr12@-	STAT6	-4.0954	4.22e-05	0	0	0	0.999	0.001
SCZ	Brain_Cortex	ALL.NM_001080435@WHAMM@chr15@+	WHAMM	4.485	7.27e-06	0	0	0.54	0.18	0.28
SCZ	Brain_Cortex	ALL.NM_001323512@AMFR@chr16@-	AMFR	-4.146	3.38e-05	0	0.194	0	0.027	0.779
SCZ	Brain_Cortex	ALL.NM_001113738@ARL17A_1@chr17@-	ARL17A	-5.016	5.28e-07	0	0.002	0	0.196	0.802
SCZ	Brain_Cortex	ALL.NM_001165962@ELAC2@chr17@-	ELAC2	-5.18942	2.11e-07	0	0	0	0.004	0.996
SCZ	Brain_Cortex	ALL.NR_024484@LINC00909@chr18@-	LINC00909	-4.036	5.44e-05	0	0.085	0	0.43	0.485
SCZ	Brain_Cortex	ALL.NM_014337@PPIL2@chr22@+	PPIL2	4.6215	3.81e-06	0	0.026	0	0.058	0.917
SCZ	Brain_Cortex	ALL.NM_001362848@NAGA@chr22@-	NAGA	6.64	3.14e-11	0	0	0.028	0.105	0.867
SCZ	Brain_Cortex	ALL.NM_001348386@CYP2D7_7@chr22@-	CYP2D7	4.0385	5.38e-05	0	0	0.001	0.052	0.947
SCZ	Brain_Frontal_Cortex_BA9	ALL.NM_001001653@MED8@chr1@-	MED8	-4.197	2.7e-05	0	0	0.026	0.973	0.001
SCZ	Brain_Frontal_Cortex_BA9	ALL.NM_144629@RFTN2@chr2@-	RFTN2	6.37165	1.87e-10	0	0	0.491	0.112	0.397
SCZ	Brain_Frontal_Cortex_BA9	ALL.NM_001320884@DYNC1I2@chr2@+	DYNC1I2	-3.98405	6.78e-05	0	0.033	0	0.959	0.009
SCZ	Brain_Frontal_Cortex_BA9	ALL.NM_006569@CGREF1@chr2@-	CGREF1	4.411	1.03e-05	0.179	0.012	0.489	0.033	0.287
SCZ	Brain_Frontal_Cortex_BA9	ALL.NM_001271788@DYNC1I2@chr2@+	DYNC1I2	-3.97641	7e-05	0	0.033	0	0.959	0.009
SCZ	Brain_Frontal_Cortex_BA9	ALL.NM_001008388@CISD2@chr4@+	CISD2	5.107	3.27e-07	0	0.001	0.034	0.087	0.878
SCZ	Brain_Frontal_Cortex_BA9	ALL.NM_002586@PBX2_6@chr6@-	PBX2	-10.66	1.57e-26	0	0	0.329	0.015	0.657
SCZ	Brain_Frontal_Cortex_BA9	ALL.NM_005514@HLA-B_5@chr6@-	HLA-B	4.3786	1.19e-05	0	0	0.001	0.767	0.232
SCZ	Brain_Frontal_Cortex_BA9	ALL.NM_002117@HLA-C_6@chr6@-	HLA-C	-4.848	1.25e-06	0	0	0	1	0
SCZ	Brain_Frontal_Cortex_BA9	ALL.NM_001243965@HLA-DRB1_1@chr6@-	HLA-DRB1	-5.403	6.55e-08	0	0	0.001	0.999	0
SCZ	Brain_Frontal_Cortex_BA9	ALL.NM_001164234@DDHD2@chr8@+	DDHD2	-6.293	3.11e-10	0	0	0.009	0.006	0.985
SCZ	Brain_Frontal_Cortex_BA9	ALL.NM_002373@MAP1A@chr15@+	MAP1A	-5.642	1.68e-08	0	0	0.412	0.089	0.499
SCZ	Brain_Frontal_Cortex_BA9	ALL.NM_014630@ZNF592@chr15@+	ZNF592	6.388	1.68e-10	0	0	0.314	0.319	0.367
SCZ	Brain_Frontal_Cortex_BA9	ALL.NR_104447@HDDC3@chr15@-	HDDC3	-4.089	4.33e-05	0	0	0.007	0.991	0.002
SCZ	Brain_Frontal_Cortex_BA9	ALL.NM_001318391@UTP4_1@chr16@+	UTP4	4.363	1.28e-05	0.197	0.027	0.191	0.026	0.558
SCZ	Brain_Frontal_Cortex_BA9	ALL.NM_000977@RPL13@chr16@+	RPL13	4.288	1.8e-05	0	0.003	0	0.943	0.054
SCZ	Brain_Frontal_Cortex_BA9	ALL.NM_001323512@AMFR@chr16@-	AMFR	-4.4392	9.03e-06	0	0.193	0	0.027	0.78
SCZ	Brain_Frontal_Cortex_BA9	ALL.NM_001113738@ARL17A_1@chr17@-	ARL17A	-5.089	3.61e-07	0	0.001	0	0.155	0.844
SCZ	Brain_Frontal_Cortex_BA9	ALL.NM_004140@LLGL1_1@chr17@+	LLGL1	-4.854	1.21e-06	0.09	0.027	0.236	0.071	0.576
SCZ	Brain_Frontal_Cortex_BA9	ALL.NM_001291581@RABEP1@chr17@+	RABEP1	-4.542	5.57e-06	0	0.02	0	0.007	0.974
SCZ	Brain_Frontal_Cortex_BA9	ALL.NR_006880@SNORD3A@chr17@+	SNORD3A	3.999	6.36e-05	0	0	0.27	0.558	0.172
SCZ	Brain_Frontal_Cortex_BA9	ALL.NM_014248@RBX1@chr22@+	RBX1	4.254	2.1e-05	0	0	0.474	0.502	0.024
SCZ	Brain_Frontal_Cortex_BA9	ALL.NM_014337@PPIL2@chr22@+	PPIL2	4.472	7.73e-06	0	0.021	0	0.046	0.934
SCZ	Brain_Frontal_Cortex_BA9	ALL.NM_001362848@NAGA@chr22@-	NAGA	7.142	9.23e-13	0	0	0	0.076	0.923
SCZ	Brain_Hippocampus	ALL.NR_001298@HLA-DRB6@chr6@-	HLA-DRB6	-4.395	1.11e-05	0	0	0	0.681	0.319
SCZ	Brain_Hippocampus	ALL.NM_002122@HLA-DQA1_6@chr6@+	HLA-DQA1	-6.215	5.13e-10	0	0	0	1	0
SCZ	Brain_Hippocampus	ALL.NM_001164234@DDHD2@chr8@+	DDHD2	-5.824	5.75e-09	0	0	0	0.11	0.89
SCZ	Brain_Hippocampus	ALL.NM_018225@SMU1@chr9@-	SMU1	-4.016	5.92e-05	0.787	0.032	0.095	0.004	0.083
SCZ	Brain_Hippocampus	ALL.NM_001347925@SNX19@chr11@-	SNX19	-6.0112	1.84e-09	0.003	0	0.677	0.107	0.213
SCZ	Brain_Hippocampus	ALL.NM_016226@VPS29@chr12@-	VPS29	-4.012	6.02e-05	0	0	0.577	0.083	0.34
SCZ	Brain_Hippocampus	ALL.NM_024516@PAGR1@chr16@+	PAGR1	-6.798	1.06e-11	0	0	0.26	0.092	0.649
SCZ	Brain_Hippocampus	ALL.NM_000977@RPL13@chr16@+	RPL13	3.882	0.000104	0	0.003	0	0.93	0.067
SCZ	Brain_Hippocampus	ALL.NM_001113738@ARL17A_1@chr17@-	ARL17A	-5.4381	5.39e-08	0	0.001	0.002	0.165	0.832
SCZ	Brain_Hippocampus	ALL.NM_004793@LONP1@chr19@-	LONP1	-4.87	1.12e-06	0.115	0.834	0.001	0.009	0.041
SCZ	Brain_Hypothalamus	ALL.NM_001001653@MED8@chr1@-	MED8	-4.417	1e-05	0	0	0.037	0.961	0.002
SCZ	Brain_Hypothalamus	ALL.NM_004804@CIAO1@chr2@+	CIAO1	4.397	1.1e-05	0.245	0.027	0.063	0.006	0.659
SCZ	Brain_Hypothalamus	ALL.NM_002586@PBX2_6@chr6@-	PBX2	-5.373	7.76e-08	0	0	0.655	0.028	0.317
SCZ	Brain_Hypothalamus	ALL.NM_002117@HLA-C_6@chr6@-	HLA-C	-4.118	3.82e-05	0	0	0	0.999	0.001
SCZ	Brain_Hypothalamus	ALL.NR_001298@HLA-DRB6@chr6@-	HLA-DRB6	-6.876	6.16e-12	0	0	0	0.003	0.997
SCZ	Brain_Hypothalamus	ALL.NR_120608@TUBB_7@chr6@+	TUBB	-7.876	3.39e-15	0	0	0.022	0.023	0.955
SCZ	Brain_Hypothalamus	ALL.NM_002122@HLA-DQA1_6@chr6@+	HLA-DQA1	-5.981	2.22e-09	0	0	0	1	0
SCZ	Brain_Hypothalamus	ALL.NM_002125@HLA-DRB5@chr6@-	HLA-DRB5	3.91	9.24e-05	0	0	0	1	0
SCZ	Brain_Hypothalamus	ALL.NM_001164234@DDHD2@chr8@+	DDHD2	-4.788	1.69e-06	0	0	0	0.032	0.968
SCZ	Brain_Hypothalamus	ALL.NM_001291931@TSNARE1@chr8@-	TSNARE1	-6.19	6e-10	0	0	0.802	0.097	0.101
SCZ	Brain_Hypothalamus	ALL.NM_014673@EMC2@chr8@+	EMC2	-4.508	6.54e-06	0.007	0.023	0.002	0.005	0.963
SCZ	Brain_Hypothalamus	ALL.NM_001539@DNAJA1@chr9@+	DNAJA1	-4.066	4.78e-05	0	0.132	0	0.015	0.852
SCZ	Brain_Hypothalamus	ALL.NM_001347925@SNX19@chr11@-	SNX19	-4.555	5.24e-06	0.002	0.001	0.492	0.2	0.305
SCZ	Brain_Hypothalamus	ALL.NM_016226@VPS29@chr12@-	VPS29	-7.13	1e-12	0	0	0.506	0.094	0.399
SCZ	Brain_Hypothalamus	ALL.NM_170665@ATP2A2@chr12@+	ATP2A2	6.3891	1.67e-10	0	0	0.837	0.057	0.106
SCZ	Brain_Hypothalamus	ALL.NM_001321926@CKMT1A@chr15@+	CKMT1A	-4.975	6.51e-07	0	0	0.554	0.125	0.321
SCZ	Brain_Hypothalamus	ALL.NM_001318391@UTP4_1@chr16@+	UTP4	5.907	3.48e-09	0.177	0.039	0.172	0.037	0.575
SCZ	Brain_Hypothalamus	ALL.NM_032830@UTP4_1@chr16@+	UTP4	5.493	3.94e-08	0.217	0.04	0.211	0.039	0.493
SCZ	Brain_Hypothalamus	ALL.NM_001165962@ELAC2@chr17@-	ELAC2	-5.38	7.45e-08	0	0	0	0.007	0.993
SCZ	Brain_Hypothalamus	ALL.NM_001291581@RABEP1@chr17@+	RABEP1	-4.541	5.6e-06	0	0.019	0	0.007	0.974
SCZ	Brain_Hypothalamus	ALL.NR_024484@LINC00909@chr18@-	LINC00909	-4.036	5.44e-05	0	0.085	0	0.43	0.485
SCZ	Brain_Hypothalamus	ALL.NM_002490@NDUFA6_4@chr22@-	NDUFA6	5.065	4.08e-07	0	0	0.919	0.039	0.042
SCZ	Brain_Nucleus_accumbens_basal_ganglia	ALL.NM_001304724@PLEKHO1@chr1@+	PLEKHO1	-5.503	3.73e-08	0	0	0.029	0.015	0.955
SCZ	Brain_Nucleus_accumbens_basal_ganglia	ALL.NM_001297674@RPRD2@chr1@+	RPRD2	5.8158	6.03e-09	0.004	0	0.444	0.032	0.52
SCZ	Brain_Nucleus_accumbens_basal_ganglia	ALL.NM_058167@UBE2J2@chr1@-	UBE2J2	-4.1213	3.77e-05	0.403	0.547	0.01	0.014	0.026
SCZ	Brain_Nucleus_accumbens_basal_ganglia	ALL.NM_019850@NGEF@chr2@-	NGEF	5.0646	4.09e-07	0	0	0.283	0.209	0.508
SCZ	Brain_Nucleus_accumbens_basal_ganglia	ALL.NM_001354678@PRKCD@chr3@+	PRKCD	9.1853	4.1e-20	0	0	0.56	0.086	0.354
SCZ	Brain_Nucleus_accumbens_basal_ganglia	ALL.NM_013334@GMPPB@chr3@-	GMPPB	-4.21	2.55e-05	0	0	0.906	0.055	0.038
SCZ	Brain_Nucleus_accumbens_basal_ganglia	ALL.NM_144723@ZMAT2@chr5@+	ZMAT2	5.866	4.46e-09	0	0	0.859	0.019	0.122
SCZ	Brain_Nucleus_accumbens_basal_ganglia	ALL.NM_002121@HLA-DPB1_7@chr6@+	HLA-DPB1	-6.2015	5.59e-10	0	0	0.006	0.992	0.002
SCZ	Brain_Nucleus_accumbens_basal_ganglia	ALL.NM_002586@PBX2_6@chr6@-	PBX2	-4.279	1.88e-05	0	0	0.865	0.098	0.037
SCZ	Brain_Nucleus_accumbens_basal_ganglia	ALL.NM_005514@HLA-B_5@chr6@-	HLA-B	5.1425	2.71e-07	0	0	0	0.899	0.101
SCZ	Brain_Nucleus_accumbens_basal_ganglia	ALL.NM_004381@ATF6B_3@chr6@-	ATF6B	4.279	1.88e-05	0	0	0.88	0.083	0.037
SCZ	Brain_Nucleus_accumbens_basal_ganglia	ALL.NR_001298@HLA-DRB6@chr6@-	HLA-DRB6	-4.56	5.12e-06	0	0	0.002	0.064	0.934
SCZ	Brain_Nucleus_accumbens_basal_ganglia	ALL.NM_015332@NUDCD3@chr7@-	NUDCD3	4.121	3.77e-05	0.075	0.099	0.016	0.02	0.791
SCZ	Brain_Nucleus_accumbens_basal_ganglia	ALL.NM_001164234@DDHD2@chr8@+	DDHD2	-5.919	3.25e-09	0	0	0	0.027	0.973
SCZ	Brain_Nucleus_accumbens_basal_ganglia	ALL.NM_001362913@DDHD2@chr8@+	DDHD2	-4.536	5.73e-06	0	0	0.05	0.034	0.915
SCZ	Brain_Nucleus_accumbens_basal_ganglia	ALL.NM_015214@DDHD2@chr8@+	DDHD2	-4.568	4.93e-06	0	0	0.086	0.034	0.88
SCZ	Brain_Nucleus_accumbens_basal_ganglia	ALL.NM_001329493@EMC2@chr8@+	EMC2	-4.508	6.54e-06	0.09	0.021	0.025	0.005	0.858
SCZ	Brain_Nucleus_accumbens_basal_ganglia	ALL.NM_014673@EMC2@chr8@+	EMC2	-4.508	6.54e-06	0.112	0.021	0.031	0.005	0.831
SCZ	Brain_Nucleus_accumbens_basal_ganglia	ALL.NM_004311@ARL3@chr10@-	ARL3	-8.147	3.73e-16	0	0	0.224	0.158	0.618
SCZ	Brain_Nucleus_accumbens_basal_ganglia	ALL.NM_001324364@ADAL@chr15@+	ADAL	4.074	4.62e-05	0	0	0.7	0.077	0.222
SCZ	Brain_Nucleus_accumbens_basal_ganglia	ALL.NM_001324365@ADAL@chr15@+	ADAL	4.043	5.28e-05	0	0	0.707	0.076	0.217
SCZ	Brain_Nucleus_accumbens_basal_ganglia	ALL.NM_014630@ZNF592@chr15@+	ZNF592	6.305	2.88e-10	0	0	0.013	0.02	0.967
SCZ	Brain_Nucleus_accumbens_basal_ganglia	ALL.NR_104447@HDDC3@chr15@-	HDDC3	-4.042	5.3e-05	0	0	0.821	0.144	0.035
SCZ	Brain_Nucleus_accumbens_basal_ganglia	ALL.NM_001318391@UTP4_1@chr16@+	UTP4	4.192	2.77e-05	0.011	0.077	0.011	0.073	0.828
SCZ	Brain_Nucleus_accumbens_basal_ganglia	ALL.NM_000977@RPL13@chr16@+	RPL13	4.288	1.8e-05	0	0.003	0	0.943	0.054
SCZ	Brain_Nucleus_accumbens_basal_ganglia	ALL.NM_001243131@RPL13@chr16@+	RPL13	4.2391	2.24e-05	0	0.003	0	0.942	0.054
SCZ	Brain_Nucleus_accumbens_basal_ganglia	ALL.NM_152287@ZNF276@chr16@+	ZNF276	4.7027	2.57e-06	0.002	0.001	0.563	0.259	0.175
SCZ	Brain_Nucleus_accumbens_basal_ganglia	ALL.NM_001324359@OGFOD1@chr16@+	OGFOD1	4.123	3.74e-05	0.308	0.075	0.043	0.01	0.563
SCZ	Brain_Nucleus_accumbens_basal_ganglia	ALL.NM_001113738@ARL17A_1@chr17@-	ARL17A	-5.5465	2.92e-08	0	0.001	0	0.174	0.825
SCZ	Brain_Nucleus_accumbens_basal_ganglia	ALL.NM_001165962@ELAC2@chr17@-	ELAC2	-5.38	7.45e-08	0	0	0	0.007	0.993
SCZ	Brain_Nucleus_accumbens_basal_ganglia	ALL.NM_001291581@RABEP1@chr17@+	RABEP1	-4.542	5.57e-06	0	0.02	0	0.007	0.974
SCZ	Brain_Nucleus_accumbens_basal_ganglia	ALL.NR_024484@LINC00909@chr18@-	LINC00909	-4.061	4.89e-05	0	0.081	0	0.409	0.51
SCZ	Brain_Nucleus_accumbens_basal_ganglia	ALL.NM_001206736@NSFL1C@chr20@-	NSFL1C	4.352	1.35e-05	0.003	0.69	0.001	0.272	0.035
SCZ	Brain_Nucleus_accumbens_basal_ganglia	ALL.NR_145674@CYP2D7_7@chr22@-	CYP2D7	5.18812	2.12e-07	0	0	0.026	0.028	0.945
SCZ	Brain_Nucleus_accumbens_basal_ganglia	ALL.NM_014337@PPIL2@chr22@+	PPIL2	5.02913	4.93e-07	0	0.003	0	0.006	0.991
SCZ	Brain_Nucleus_accumbens_basal_ganglia	ALL.NM_001362848@NAGA@chr22@-	NAGA	7.37867	1.6e-13	0	0	0.001	0.011	0.989
SCZ	Brain_Putamen_basal_ganglia	ALL.NM_001001653@MED8@chr1@-	MED8	-4.197	2.7e-05	0	0	0.612	0.36	0.028
SCZ	Brain_Putamen_basal_ganglia	ALL.NM_017825@ADPRS@chr1@+	ADPRS	7.0895	1.35e-12	0.001	0	0.405	0.057	0.538
SCZ	Brain_Putamen_basal_ganglia	ALL.NM_144629@RFTN2@chr2@-	RFTN2	6.695	2.16e-11	0	0	0.23	0.066	0.704
SCZ	Brain_Putamen_basal_ganglia	ALL.NM_001008388@CISD2@chr4@+	CISD2	5.145	2.68e-07	0	0.001	0.015	0.074	0.91
SCZ	Brain_Putamen_basal_ganglia	ALL.NM_032361@THOC3@chr5@-	THOC3	4.0597	4.91e-05	0.545	0.369	0.008	0.005	0.073
SCZ	Brain_Putamen_basal_ganglia	ALL.NM_017706@WDR55@chr5@+	WDR55	5.0104	5.43e-07	0	0	0.013	0.075	0.912
SCZ	Brain_Putamen_basal_ganglia	ALL.NM_002123@HLA-DQB1@chr6@-	HLA-DQB1	4.3348	1.46e-05	0	0	0	1	0
SCZ	Brain_Putamen_basal_ganglia	ALL.NR_029461@LST1_7@chr6@+	LST1	-3.9827	6.81e-05	0	0	0.904	0.052	0.045
SCZ	Brain_Putamen_basal_ganglia	ALL.NM_002125@HLA-DRB5@chr6@-	HLA-DRB5	3.9394	8.17e-05	0	0	0	1	0
SCZ	Brain_Putamen_basal_ganglia	ALL.NR_029462@LST1_7@chr6@+	LST1	-5.2486	1.53e-07	0	0	0.884	0.069	0.047
SCZ	Brain_Putamen_basal_ganglia	ALL.NM_015332@NUDCD3@chr7@-	NUDCD3	3.915	9.05e-05	0.158	0.227	0.033	0.047	0.536
SCZ	Brain_Putamen_basal_ganglia	ALL.NM_001164234@DDHD2@chr8@+	DDHD2	-6.144	8.05e-10	0	0	0	0.03	0.97
SCZ	Brain_Putamen_basal_ganglia	ALL.NM_001329493@EMC2@chr8@+	EMC2	-4.029	5.6e-05	0.066	0.044	0.019	0.011	0.86
SCZ	Brain_Putamen_basal_ganglia	ALL.NM_014673@EMC2@chr8@+	EMC2	-4.011	6.05e-05	0.045	0.044	0.013	0.011	0.887
SCZ	Brain_Putamen_basal_ganglia	ALL.NM_144591@BORCS7@chr10@+	BORCS7	-11.3218	1.02e-29	0	0	0.274	0.193	0.532
SCZ	Brain_Putamen_basal_ganglia	ALL.NR_110099@SNHG21@chr15@+	SNHG21	4.144	3.41e-05	0	0	0.785	0.147	0.067
SCZ	Brain_Putamen_basal_ganglia	ALL.NR_130947@WDR73@chr15@-	WDR73	-4.677	2.91e-06	0	0	0.248	0.346	0.406
SCZ	Brain_Putamen_basal_ganglia	ALL.NM_032856@WDR73@chr15@-	WDR73	-4.677	2.91e-06	0	0	0.248	0.346	0.406
SCZ	Brain_Putamen_basal_ganglia	ALL.NM_024516@PAGR1@chr16@+	PAGR1	-7.032	2.04e-12	0	0	0.05	0.04	0.91
SCZ	Brain_Putamen_basal_ganglia	ALL.NM_000977@RPL13@chr16@+	RPL13	4.288	1.8e-05	0	0.003	0	0.943	0.054
SCZ	Brain_Putamen_basal_ganglia	ALL.NM_001243131@RPL13@chr16@+	RPL13	4.288	1.8e-05	0	0.003	0	0.943	0.054
SCZ	Brain_Putamen_basal_ganglia	ALL.NR_034172@KANSL1-AS1_2@chr17@+	KANSL1-AS1	-5.723	1.05e-08	0.001	0	0.145	0.01	0.844
SCZ	Brain_Putamen_basal_ganglia	ALL.NM_001165962@ELAC2@chr17@-	ELAC2	-5.512	3.55e-08	0	0	0	0.003	0.997
SCZ	Brain_Putamen_basal_ganglia	ALL.NM_001291581@RABEP1@chr17@+	RABEP1	-4.664	3.11e-06	0	0.016	0	0.005	0.979
SCZ	Brain_Putamen_basal_ganglia	ALL.NM_014337@PPIL2@chr22@+	PPIL2	4.171	3.04e-05	0	0.031	0	0.069	0.9
SCZ	Brain_Putamen_basal_ganglia	ALL.NM_001362848@NAGA@chr22@-	NAGA	6.195	5.82e-10	0	0	0.078	0.054	0.867
SCZ	Brain_Spinal_cord_cervical_c-1	ALL.NM_201397@GPX1@chr3@-	GPX1	-4.09	4.31e-05	0.36	0.328	0.031	0.028	0.253
SCZ	Brain_Spinal_cord_cervical_c-1	ALL.NM_001042601@TTC14@chr3@+	TTC14	4.809	1.51e-06	0	0	0.681	0.182	0.137
SCZ	Brain_Spinal_cord_cervical_c-1	ALL.NM_001200016@NAA80@chr3@-	NAA80	-9.973	2e-23	0	0	0.006	0.002	0.992
SCZ	Brain_Spinal_cord_cervical_c-1	ALL.NM_001008388@CISD2@chr4@+	CISD2	5.0802	3.77e-07	0	0.001	0.002	0.059	0.939
SCZ	Brain_Spinal_cord_cervical_c-1	ALL.NM_007308@SNCA@chr4@-	SNCA	-4.018	5.87e-05	0.441	0.061	0.189	0.026	0.284
SCZ	Brain_Spinal_cord_cervical_c-1	ALL.NM_144723@ZMAT2@chr5@+	ZMAT2	4.62	3.85e-06	0	0	0.289	0.093	0.618
SCZ	Brain_Spinal_cord_cervical_c-1	ALL.NM_001185012@NDUFA2@chr5@-	NDUFA2	5.844	5.1e-09	0	0	0.265	0.074	0.662
SCZ	Brain_Spinal_cord_cervical_c-1	ALL.NR_033697@NDUFA2@chr5@-	NDUFA2	5.701	1.19e-08	0	0	0.258	0.088	0.654
SCZ	Brain_Spinal_cord_cervical_c-1	ALL.NM_002488@NDUFA2@chr5@-	NDUFA2	5.701	1.19e-08	0	0	0.258	0.088	0.654
SCZ	Brain_Spinal_cord_cervical_c-1	ALL.NM_005514@HLA-B_5@chr6@-	HLA-B	4.0623	4.86e-05	0	0	0.314	0.025	0.66
SCZ	Brain_Spinal_cord_cervical_c-1	ALL.NM_001166538@LST1_7@chr6@+	LST1	-4.3454	1.39e-05	0	0	0.607	0.073	0.32
SCZ	Brain_Spinal_cord_cervical_c-1	ALL.NM_002117@HLA-C_6@chr6@-	HLA-C	-4.4067	1.05e-05	0	0	0	0.99	0.01
SCZ	Brain_Spinal_cord_cervical_c-1	ALL.NR_001298@HLA-DRB6@chr6@-	HLA-DRB6	-6.343	2.25e-10	0	0	0	0.002	0.998
SCZ	Brain_Spinal_cord_cervical_c-1	ALL.NR_029461@LST1_7@chr6@+	LST1	-4.8621	1.16e-06	0	0	0.577	0.047	0.375
SCZ	Brain_Spinal_cord_cervical_c-1	ALL.NM_001243965@HLA-DRB1_1@chr6@-	HLA-DRB1	-5.1223	3.02e-07	0	0	0	1	0
SCZ	Brain_Spinal_cord_cervical_c-1	ALL.NM_002122@HLA-DQA1_6@chr6@+	HLA-DQA1	-6.215	5.13e-10	0	0	0	1	0
SCZ	Brain_Spinal_cord_cervical_c-1	ALL.NR_029462@LST1_7@chr6@+	LST1	-6.0614	1.35e-09	0	0	0.486	0.042	0.472
SCZ	Brain_Spinal_cord_cervical_c-1	ALL.NM_001164234@DDHD2@chr8@+	DDHD2	-4.972	6.64e-07	0	0	0.294	0.033	0.674
SCZ	Brain_Spinal_cord_cervical_c-1	ALL.NM_001178081@STAT6@chr12@-	STAT6	-4.333	1.47e-05	0	0	0.004	0.949	0.047
SCZ	Brain_Spinal_cord_cervical_c-1	ALL.NM_001303097@HIP1R@chr12@+	HIP1R	-4.232	2.32e-05	0	0	0.595	0.374	0.03
SCZ	Brain_Spinal_cord_cervical_c-1	ALL.NM_001350935@ZCCHC8@chr12@-	ZCCHC8	-6.043	1.52e-09	0	0	0.791	0.063	0.146
SCZ	Brain_Spinal_cord_cervical_c-1	ALL.NM_000977@RPL13@chr16@+	RPL13	4.288	1.8e-05	0	0.003	0.001	0.942	0.054
SCZ	Brain_Spinal_cord_cervical_c-1	ALL.NM_001243131@RPL13@chr16@+	RPL13	4.5353	5.75e-06	0.001	0.003	0.154	0.779	0.063
SCZ	Brain_Spinal_cord_cervical_c-1	ALL.NM_001323512@AMFR@chr16@-	AMFR	-4.007	6.15e-05	0.001	0.161	0	0.022	0.816
SCZ	Brain_Spinal_cord_cervical_c-1	ALL.NM_001113738@ARL17A_1@chr17@-	ARL17A	-4.376	1.21e-05	0	0.001	0.011	0.121	0.867
SCZ	Brain_Spinal_cord_cervical_c-1	ALL.NM_001165962@ELAC2@chr17@-	ELAC2	-5.512	3.55e-08	0	0	0	0.003	0.997
SCZ	Brain_Spinal_cord_cervical_c-1	ALL.NM_001291581@RABEP1@chr17@+	RABEP1	-4.6027	4.17e-06	0	0.015	0	0.005	0.98
SCZ	Brain_Spinal_cord_cervical_c-1	ALL.NR_024484@LINC00909@chr18@-	LINC00909	-4.036	5.44e-05	0.029	0.07	0.146	0.353	0.402
SCZ	Brain_Spinal_cord_cervical_c-1	ALL.NM_001362848@NAGA@chr22@-	NAGA	6.626	3.45e-11	0	0	0.616	0.051	0.334
SCZ	Brain_Substantia_nigra	ALL.NM_001001653@MED8@chr1@-	MED8	-4.197	2.7e-05	0	0	0.015	0.985	0.001
SCZ	Brain_Substantia_nigra	ALL.NM_053274@GLMN@chr1@-	GLMN	4.16	3.18e-05	0.046	0.006	0.212	0.025	0.711
SCZ	Brain_Substantia_nigra	ALL.NM_144629@RFTN2@chr2@-	RFTN2	5.5094	3.6e-08	0	0	0.789	0.086	0.125
SCZ	Brain_Substantia_nigra	ALL.NR_033723@DNAJC19@chr3@-	DNAJC19	7.767	8.05e-15	0	0	0.204	0.016	0.78
SCZ	Brain_Substantia_nigra	ALL.NM_005514@HLA-B_5@chr6@-	HLA-B	5.171	2.32e-07	0	0	0.18	0.027	0.794
SCZ	Brain_Substantia_nigra	ALL.NM_002117@HLA-C_6@chr6@-	HLA-C	-4.192	2.77e-05	0	0	0.016	0.29	0.694
SCZ	Brain_Substantia_nigra	ALL.NR_001298@HLA-DRB6@chr6@-	HLA-DRB6	-7.103	1.22e-12	0	0	0.003	0.043	0.954
SCZ	Brain_Substantia_nigra	ALL.NM_002122@HLA-DQA1_6@chr6@+	HLA-DQA1	-6.081	1.19e-09	0	0	0	1	0
SCZ	Brain_Substantia_nigra	ALL.NM_001164234@DDHD2@chr8@+	DDHD2	-4.2314	2.32e-05	0	0	0	0.027	0.973
SCZ	Brain_Substantia_nigra	ALL.NM_001362913@DDHD2@chr8@+	DDHD2	-4.9825	6.28e-07	0	0	0.014	0.031	0.955
SCZ	Brain_Substantia_nigra	ALL.NM_015214@DDHD2@chr8@+	DDHD2	-4.9687	6.74e-07	0	0	0.018	0.031	0.951
SCZ	Brain_Substantia_nigra	ALL.NM_016226@VPS29@chr12@-	VPS29	-7.132	9.89e-13	0	0	0.592	0.365	0.042
SCZ	Brain_Substantia_nigra	ALL.NM_014630@ZNF592@chr15@+	ZNF592	5.856	4.73e-09	0	0	0.085	0.023	0.892
SCZ	Brain_Substantia_nigra	ALL.NM_000977@RPL13@chr16@+	RPL13	4.288	1.8e-05	0	0.003	0.006	0.937	0.054
SCZ	Brain_Substantia_nigra	ALL.NM_001243131@RPL13@chr16@+	RPL13	4.288	1.8e-05	0	0.003	0.126	0.817	0.053
SCZ	Brain_Substantia_nigra	ALL.NM_001323512@AMFR@chr16@-	AMFR	-3.9873	6.68e-05	0	0.196	0	0.027	0.777
SCZ	Brain_Substantia_nigra	ALL.NM_001291581@RABEP1@chr17@+	RABEP1	-4.542	5.57e-06	0	0.02	0	0.007	0.974
SCZ	Brain_Substantia_nigra	ALL.NM_013240@N6AMT1@chr21@-	N6AMT1	-4.2736	1.92e-05	0.066	0.009	0.655	0.089	0.182
SCZ	Brain_Substantia_nigra	ALL.NM_014337@PPIL2@chr22@+	PPIL2	3.91	9.21e-05	0	0.014	0.001	0.031	0.953
SCZ	PsychENCODE_DLPFC	ALL.NM_003162@STRN@2@-	STRN	4.8184	1.45e-06	0	0.001	0	0.48	0.52
SCZ	PsychENCODE_DLPFC	ALL.NM_001350025@NDUFAF7@2@+	NDUFAF7	5.7325	9.89e-09	0	0	0.005	0.207	0.788
SCZ	PsychENCODE_DLPFC	ALL.NR_144372@SNORC@2@+	SNORC	6.4492	1.12e-10	0	0	0.159	0.062	0.779
SCZ	PsychENCODE_DLPFC	ALL.NM_001375444@FOXN2@2@+	FOXN2	-5.7596	8.43e-09	0.001	0.003	0.003	0.015	0.978
SCZ	PsychENCODE_DLPFC	ALL.NR_109905@TYW5@2@-	TYW5	8.2769	1.26e-16	0	0	0.002	0.009	0.988
SCZ	PsychENCODE_DLPFC	ALL.NM_001304840@HECW2@2@-	HECW2	4.377	1.2e-05	0.001	0.096	0	0.045	0.858
SCZ	PsychENCODE_DLPFC	ALL.NM_004804@CIAO1@2@+	CIAO1	4.397	1.1e-05	0	0.037	0	0.008	0.955
SCZ	PsychENCODE_DLPFC	ALL.NM_144736@NDUFAF7@2@+	NDUFAF7	4.7149	2.42e-06	0	0	0.01	0.236	0.753
SCZ	PsychENCODE_DLPFC	ALL.NM_003590@CUL3@2@-	CUL3	5.7621	8.31e-09	0	0	0	0.005	0.995
SCZ	PsychENCODE_DLPFC	ALL.NM_001346122@SNORC@2@+	SNORC	6.4487	1.13e-10	0	0	0.158	0.062	0.78
SCZ	PsychENCODE_DLPFC	ALL.NM_000945@PPP3R1@2@-	PPP3R1	-4.702	2.58e-06	0.035	0.009	0.066	0.015	0.875
SCZ	PsychENCODE_DLPFC	ALL.NM_006569@CGREF1@2@-	CGREF1	4.5536	5.27e-06	0	0.017	0	0.044	0.94
SCZ	PsychENCODE_DLPFC	ALL.NM_001308824@SF3B1@2@-	SF3B1	6.26	3.85e-10	0	0	0.752	0.233	0.015
SCZ	PsychENCODE_DLPFC	ALL.NM_001322375@CEBPZOS@2@+	CEBPZOS	5.1462	2.66e-07	0	0	0.05	0.195	0.755
SCZ	PsychENCODE_DLPFC	ALL.NR_103492@GIGYF2@2@+	GIGYF2	7.838	4.58e-15	0	0	0	0.009	0.991
SCZ	PsychENCODE_DLPFC	ALL.NM_001103146@GIGYF2@2@+	GIGYF2	7.838	4.58e-15	0	0	0	0.009	0.991
SCZ	PsychENCODE_DLPFC	ALL.NM_001042601@TTC14@3@+	TTC14	4.58	4.65e-06	0	0	0.003	0.997	0
SCZ	PsychENCODE_DLPFC	ALL.NM_052859@RFT1@3@-	RFT1	-6.516	7.22e-11	0	0	0.585	0.405	0.01
SCZ	PsychENCODE_DLPFC	ALL.NM_198563@STIMATE@3@-	STIMATE	6.52705	6.71e-11	0	0	0.001	0.972	0.027
SCZ	PsychENCODE_DLPFC	ALL.NM_014041@SPCS1@3@+	SPCS1	-9.631	5.92e-22	0	0	0	0.001	0.999
SCZ	PsychENCODE_DLPFC	ALL.NM_001375288@SNCA@4@-	SNCA	-4.3058	1.66e-05	0	0.162	0	0.06	0.778
SCZ	PsychENCODE_DLPFC	ALL.NM_001300795@UBE2D3@4@-	UBE2D3	5.209	1.9e-07	0	0.001	0.006	0.053	0.94
SCZ	PsychENCODE_DLPFC	ALL.NM_198449@EMB@5@-	EMB	-5.977	2.27e-09	0	0	0.487	0.009	0.504
SCZ	PsychENCODE_DLPFC	ALL.NM_001007234@ERCC8@5@-	ERCC8	-7.36112	1.82e-13	0	0	0	0.088	0.912
SCZ	PsychENCODE_DLPFC	ALL.NM_003190@TAPBP_4@6@-	TAPBP	-6.0847	1.17e-09	0	0	0	0.082	0.918
SCZ	PsychENCODE_DLPFC	ALL.NM_001254717@DAXX_4@6@-	DAXX	-4.6991	2.61e-06	0	0	0	1	0
SCZ	PsychENCODE_DLPFC	ALL.NM_033554@HLA-DPA1_7@6@-	HLA-DPA1	4.9433	7.68e-07	0	0	0.577	0.046	0.377
SCZ	PsychENCODE_DLPFC	ALL.NM_001164234@DDHD2@8@+	DDHD2	-6.099	1.07e-09	0	0	0	0.021	0.979
SCZ	PsychENCODE_DLPFC	ALL.NR_138033@EMC2@8@+	EMC2	-4.3757	1.21e-05	0	0.086	0	0.023	0.891
SCZ	PsychENCODE_DLPFC	ALL.NM_014673@EMC2@8@+	EMC2	-4.3744	1.22e-05	0	0.087	0	0.023	0.891
SCZ	PsychENCODE_DLPFC	ALL.NM_001286724@FAM120A@9@+	FAM120A	4.53457	5.77e-06	0.059	0.003	0.857	0.044	0.036
SCZ	PsychENCODE_DLPFC	ALL.NM_032727@INA@10@+	INA	-4.296	1.74e-05	0	0	0	1	0
SCZ	PsychENCODE_DLPFC	ALL.NM_144591@BORCS7@10@+	BORCS7	-8.247	1.62e-16	0	0	0.801	0.185	0.014
SCZ	PsychENCODE_DLPFC	ALL.NM_004311@ARL3@10@-	ARL3	-8.51939	1.6e-17	0	0	0.001	0.163	0.836
SCZ	PsychENCODE_DLPFC	ALL.NM_001085465@CTNND1@11@+	CTNND1	5.983	2.19e-09	0	0	0	0.005	0.995
SCZ	PsychENCODE_DLPFC	ALL.NM_138342@GLB1L2@11@+	GLB1L2	-6.2281	4.72e-10	0	0	0	0.993	0.007
SCZ	PsychENCODE_DLPFC	ALL.NR_037646@TMX2-CTNND1@11@+	TMX2-CTNND1	5.983	2.19e-09	0	0	0.007	0.005	0.988
SCZ	PsychENCODE_DLPFC	ALL.NM_001178080@STAT6@12@-	STAT6	-4.48732	7.21e-06	0	0	0	0.999	0.001
SCZ	PsychENCODE_DLPFC	ALL.NM_016226@VPS29@12@-	VPS29	-7.132	9.89e-13	0	0	0	0.97	0.03
SCZ	PsychENCODE_DLPFC	ALL.NM_025140@CCDC92@12@-	CCDC92	4.369	1.25e-05	0	0.01	0	0.768	0.222
SCZ	PsychENCODE_DLPFC	ALL.NR_104099@VPS29@12@-	VPS29	-7.132	9.89e-13	0	0	0.743	0.237	0.02
SCZ	PsychENCODE_DLPFC	ALL.NM_019080@NDFIP2@13@+	NDFIP2	-6.04898	1.46e-09	0	0	0	0.027	0.973
SCZ	PsychENCODE_DLPFC	ALL.NM_024071@ZFYVE21@14@+	ZFYVE21	6.2165	5.08e-10	0	0	0.211	0.124	0.666
SCZ	PsychENCODE_DLPFC	ALL.NR_158216@LOC105370687@14@-	LOC105370687	-5.1288	2.92e-07	0	0	0	1	0
SCZ	PsychENCODE_DLPFC	ALL.NM_001198953@ZFYVE21@14@+	ZFYVE21	6.2165	5.08e-10	0	0	0.211	0.124	0.666
SCZ	PsychENCODE_DLPFC	ALL.NM_004998@MYO1E@15@-	MYO1E	-4.772	1.82e-06	0	0.006	0.001	0.068	0.925
SCZ	PsychENCODE_DLPFC	ALL.NR_166151@UBE2Q2L@15@+	UBE2Q2L	6.44	1.19e-10	0	0	0.415	0.232	0.353
SCZ	PsychENCODE_DLPFC	ALL.NM_014630@ZNF592@15@+	ZNF592	6.4963	8.23e-11	0	0	0	0.017	0.983
SCZ	PsychENCODE_DLPFC	ALL.NR_158192@LOC102724135@15@-	LOC102724135	5.9751	2.3e-09	0	0	0	0.284	0.716
SCZ	PsychENCODE_DLPFC	ALL.NM_033251@RPL13@16@+	RPL13	4.6208	3.82e-06	0	0.003	0	0.897	0.099
SCZ	PsychENCODE_DLPFC	ALL.NR_046418@CHMP1A@16@-	CHMP1A	4.611	4.01e-06	0	0.003	0.009	0.795	0.192
SCZ	PsychENCODE_DLPFC	ALL.NM_001303507@PPP4C@16@+	PPP4C	6.9577	3.46e-12	0	0	0.001	0.082	0.917
SCZ	PsychENCODE_DLPFC	ALL.NM_001199056@CDIP1@16@-	CDIP1	4.626	3.73e-06	0	0.01	0	0.233	0.756
SCZ	PsychENCODE_DLPFC	ALL.NM_013245@VPS4A@16@+	VPS4A	-4.5222	6.12e-06	0	0.024	0	0.022	0.953
SCZ	PsychENCODE_DLPFC	ALL.NM_001363805@ARL17B@17@-	ARL17B	5.021	5.14e-07	0.001	0.001	0.144	0.165	0.688
SCZ	PsychENCODE_DLPFC	ALL.NM_001330244@ARL17A_2@17@-	ARL17A	5.021	5.14e-07	0.001	0.001	0.159	0.162	0.676
SCZ	PsychENCODE_DLPFC	ALL.NM_001165962@ELAC2@17@-	ELAC2	-5.5052	3.69e-08	0	0	0	0.005	0.995
SCZ	PsychENCODE_DLPFC	ALL.NM_001291581@RABEP1@17@+	RABEP1	-4.2952	1.75e-05	0	0.019	0	0.007	0.974
SCZ	PsychENCODE_DLPFC	ALL.NR_131176@TXNL4A@18@-	TXNL4A	4.5009	6.77e-06	0	0	0	1	0
SCZ	PsychENCODE_DLPFC	ALL.NM_003404@YWHAB@20@+	YWHAB	-5.088	3.62e-07	0	0.001	0	0.005	0.993
SCZ	PsychENCODE_DLPFC	ALL.NM_014248@RBX1@22@+	RBX1	4.405	1.06e-05	0	0	0	0.995	0.005
SCZ	PsychENCODE_DLPFC	ALL.NM_002490@NDUFA6_2@22@-	NDUFA6	5.594	2.22e-08	0	0	0	0.986	0.014
SCZ	ROSMAP_DLPFC	ALL.NM_001297674@RPRD2_1@1@+	RPRD2	4.528	5.95e-06	0.008	0	0.919	0.036	0.036
SCZ	ROSMAP_DLPFC	ALL.NM_016274@PLEKHO1_1@1@+	PLEKHO1	-4.7158	2.41e-06	0	0	0	0.02	0.98
SCZ	ROSMAP_DLPFC	ALL.NM_001378806@FCGR1A_1@1@+	FCGR1A	-4.2419	2.22e-05	0.004	0	0.519	0.052	0.424
SCZ	ROSMAP_DLPFC	ALL.NM_004804@CIAO1@2@+	CIAO1	4.26	2.04e-05	0	0.064	0	0.015	0.921
SCZ	ROSMAP_DLPFC	ALL.NM_001103146@GIGYF2@2@+	GIGYF2	6.3313	2.43e-10	0	0	0.007	0.008	0.985
SCZ	ROSMAP_DLPFC	ALL.NM_003584@DUSP11@2@-	DUSP11	4.5758	4.74e-06	0.001	0	0.156	0.037	0.806
SCZ	ROSMAP_DLPFC	ALL.NM_006488@KHK@2@+	KHK	4.475	7.64e-06	0.001	0.025	0.002	0.065	0.907
SCZ	ROSMAP_DLPFC	ALL.NM_001375288@SNCA@4@-	SNCA	-4.39274	1.12e-05	0	0.036	0	0.012	0.952
SCZ	ROSMAP_DLPFC	ALL.NM_032457@PCDH7@4@+	PCDH7	-4.62	3.84e-06	0	0.012	0	0.163	0.826
SCZ	ROSMAP_DLPFC	ALL.NM_001008388@CISD2@4@+	CISD2	5.13509	2.82e-07	0	0.001	0	0.07	0.929
SCZ	ROSMAP_DLPFC	ALL.NM_144723@ZMAT2@5@+	ZMAT2	5.596	2.19e-08	0	0	0.019	0.224	0.757
SCZ	ROSMAP_DLPFC	ALL.NM_031860@PCDHA10_1@5@+	PCDHA10	4.198	2.69e-05	0	0	0	0.996	0.004
SCZ	ROSMAP_DLPFC	ALL.NM_002586@PBX2_6@6@-	PBX2	-5.446	5.16e-08	0	0	0	1	0
SCZ	ROSMAP_DLPFC	ALL.NM_001282385@CSNK2B_6@6@+	CSNK2B	-6.87	6.41e-12	0	0	0	1	0
SCZ	ROSMAP_DLPFC	ALL.NR_037171@LOC100507547_7@6@-	LOC100507547	6.854	7.18e-12	0	0	0	0.934	0.066
SCZ	ROSMAP_DLPFC	ALL.NM_002117@HLA-C_6@6@-	HLA-C	-6	1.97e-09	0	0	0	1	0
SCZ	ROSMAP_DLPFC	ALL.NR_120608@TUBB_7@6@+	TUBB	-9.834	8.06e-23	0	0	0	0	1
SCZ	ROSMAP_DLPFC	ALL.NM_001254717@DAXX_4@6@-	DAXX	-4.828	1.38e-06	0	0	0	1	0
SCZ	ROSMAP_DLPFC	ALL.NM_001293214@TUBB_7@6@+	TUBB	-9.169	4.77e-20	0	0	0	0.002	0.998
SCZ	ROSMAP_DLPFC	ALL.NM_001293213@TUBB_7@6@+	TUBB	-9.914	3.62e-23	0	0	0	0	1
SCZ	ROSMAP_DLPFC	ALL.NM_001320@CSNK2B_6@6@+	CSNK2B	-6.851	7.35e-12	0	0	0	1	0
SCZ	ROSMAP_DLPFC	ALL.NR_134539@ACTL6B@7@-	ACTL6B	-4.334	1.46e-05	0.001	0.031	0.013	0.335	0.62
SCZ	ROSMAP_DLPFC	ALL.NM_001354456@PLPP5@8@-	PLPP5	-5.861	4.6e-09	0	0	0.426	0.05	0.523
SCZ	ROSMAP_DLPFC	ALL.NR_045493@LSM1@8@-	LSM1	5.417	6.06e-08	0	0	0.343	0.345	0.312
SCZ	ROSMAP_DLPFC	ALL.NM_001164234@DDHD2@8@+	DDHD2	-6.293	3.11e-10	0	0	0	0.006	0.994
SCZ	ROSMAP_DLPFC	ALL.NM_001174067@FGFR1@8@-	FGFR1	5.3319	9.72e-08	0	0	0.294	0.028	0.677
SCZ	ROSMAP_DLPFC	ALL.NM_015850@FGFR1@8@-	FGFR1	5.3254	1.01e-07	0	0	0.29	0.028	0.681
SCZ	ROSMAP_DLPFC	ALL.NM_001366904@TSNARE1@8@-	TSNARE1	-6.3903	1.66e-10	0	0	0.003	0.985	0.012
SCZ	ROSMAP_DLPFC	ALL.NM_014462@LSM1@8@-	LSM1	5.417	6.06e-08	0	0	0.768	0.115	0.117
SCZ	ROSMAP_DLPFC	ALL.NM_004311@ARL3@10@-	ARL3	-6.74037	1.58e-11	0	0	0	0.997	0.003
SCZ	ROSMAP_DLPFC	ALL.NM_138342@GLB1L2@11@+	GLB1L2	-6.0561	1.39e-09	0	0	0	0.989	0.011
SCZ	ROSMAP_DLPFC	ALL.NM_001163296@MARK2@11@+	MARK2	4.876	1.08e-06	0.01	0.004	0.082	0.03	0.874
SCZ	ROSMAP_DLPFC	ALL.NM_016226@VPS29@12@-	VPS29	-7.7043	1.32e-14	0	0	0	0.02	0.98
SCZ	ROSMAP_DLPFC	ALL.NR_138534@CERS5@12@-	CERS5	4.207	2.59e-05	0	0.046	0	0.422	0.532
SCZ	ROSMAP_DLPFC	ALL.NM_001281731@CERS5@12@-	CERS5	4.207	2.59e-05	0	0.046	0	0.422	0.532
SCZ	ROSMAP_DLPFC	ALL.NR_104099@VPS29@12@-	VPS29	-7.1152	1.12e-12	0	0	0	0.026	0.974
SCZ	ROSMAP_DLPFC	ALL.NM_147190@CERS5@12@-	CERS5	4.207	2.59e-05	0	0.046	0	0.422	0.532
SCZ	ROSMAP_DLPFC	ALL.NM_001040429@PCDH17@13@+	PCDH17	-4.448	8.67e-06	0	0.002	0	0.921	0.076
SCZ	ROSMAP_DLPFC	ALL.NM_001098625@JKAMP@14@+	JKAMP	-4.634	3.59e-06	0	0.012	0.002	0.081	0.905
SCZ	ROSMAP_DLPFC	ALL.NR_158216@LOC105370687@14@-	LOC105370687	-4.203	2.63e-05	0	0	0	1	0
SCZ	ROSMAP_DLPFC	ALL.NM_016475@JKAMP@14@+	JKAMP	-4.634	3.59e-06	0	0.012	0.002	0.081	0.905
SCZ	ROSMAP_DLPFC	ALL.NM_001128919@MARK3@14@+	MARK3	5.545	2.93e-08	0	0	0	1	0
SCZ	ROSMAP_DLPFC	ALL.NM_001079534@CPEB1@15@-	CPEB1	-4.4163	1e-05	0	0	0	0.044	0.956
SCZ	ROSMAP_DLPFC	ALL.NR_027001@GOLGA2P7@15@-	GOLGA2P7	6.577	4.8e-11	0	0	0.018	0.21	0.772
SCZ	ROSMAP_DLPFC	ALL.NM_001267536@GOLGA6L4@15@+	GOLGA6L4	-5.2424	1.58e-07	0	0	0	0.322	0.678
SCZ	ROSMAP_DLPFC	ALL.NM_014630@ZNF592@15@+	ZNF592	6.98	2.95e-12	0	0	0	0.016	0.984
SCZ	ROSMAP_DLPFC	ALL.NR_158192@LOC102724135@15@-	LOC102724135	6.402	1.53e-10	0	0	0	0.459	0.541
SCZ	ROSMAP_DLPFC	ALL.NM_001110@ADAM10@15@-	ADAM10	4.557	5.19e-06	0.003	0.015	0.034	0.158	0.79
SCZ	ROSMAP_DLPFC	ALL.NR_003246@GOLGA6L5P@15@-	GOLGA6L5P	-6.4353	1.23e-10	0	0	0	0.359	0.641
SCZ	ROSMAP_DLPFC	ALL.NM_033251@RPL13@16@+	RPL13	4.49888	6.83e-06	0	0.003	0	0.871	0.126
SCZ	ROSMAP_DLPFC	ALL.NR_134583@SETD6@16@+	SETD6	-5.43712	5.41e-08	0	0.004	0	0.156	0.84
SCZ	ROSMAP_DLPFC	ALL.NM_000977@RPL13@16@+	RPL13	4.44926	8.62e-06	0	0.003	0	0.915	0.082
SCZ	ROSMAP_DLPFC	ALL.NM_003119@SPG7@16@+	SPG7	-4.244	2.2e-05	0	0.003	0.098	0.856	0.043
SCZ	ROSMAP_DLPFC	ALL.NM_001363850@SPG7@16@+	SPG7	-4.244	2.2e-05	0	0.003	0.053	0.899	0.044
SCZ	ROSMAP_DLPFC	ALL.NM_001199056@CDIP1@16@-	CDIP1	4.49764	6.87e-06	0	0.006	0	0.144	0.849
SCZ	ROSMAP_DLPFC	ALL.NM_001160305@SETD6@16@+	SETD6	-5.43712	5.41e-08	0	0.004	0	0.156	0.84
SCZ	ROSMAP_DLPFC	ALL.NM_001377267@MAPT_1@17@+	MAPT	5.3105	1.09e-07	0	0	0	0.011	0.989
SCZ	ROSMAP_DLPFC	ALL.NM_001203251@MAPT_1@17@+	MAPT	5.7224	1.05e-08	0	0	0	0.011	0.988
SCZ	ROSMAP_DLPFC	ALL.NM_001288811@ARL17A_2@17@-	ARL17A	-5.016	5.28e-07	0	0.002	0.001	0.183	0.815
SCZ	ROSMAP_DLPFC	ALL.NM_001291581@RABEP1@17@+	RABEP1	-4.542	5.57e-06	0	0.02	0	0.006	0.974
SCZ	ROSMAP_DLPFC	ALL.NM_001256299@LINC02210-CRHR1_2@17@+	LINC02210-CRHR1	5.723	1.05e-08	0.002	0	0.459	0.006	0.532
SCZ	ROSMAP_DLPFC	ALL.NR_006880@SNORD3A@17@+	SNORD3A	4.2424	2.21e-05	0	0	0	0.089	0.911
SCZ	ROSMAP_DLPFC	ALL.NM_021228@SCAF1@19@+	SCAF1	6.2511	4.07e-10	0	0	0.004	0.005	0.991
SCZ	ROSMAP_DLPFC	ALL.NM_003404@YWHAB@20@+	YWHAB	-4.859	1.18e-06	0	0.004	0	0.019	0.977
SCZ	ROSMAP_DLPFC	ALL.NR_148427@PPDPF@20@+	PPDPF	-4.517	6.26e-06	0	0.023	0	0.008	0.969
SCZ	ROSMAP_DLPFC	ALL.NM_024299@PPDPF@20@+	PPDPF	-4.377	1.2e-05	0	0.019	0	0.006	0.974
SCZ	ROSMAP_DLPFC	ALL.NM_001353423@PPDPF@20@+	PPDPF	-4.611	4.02e-06	0	0.021	0	0.007	0.973
SCZ	ROSMAP_DLPFC	ALL.NM_015703@RRP7A@22@-	RRP7A	4.2469	2.17e-05	0	0	0.519	0.034	0.448
SCZ	ROSMAP_DLPFC	ALL.NM_013373@ZDHHC8@22@+	ZDHHC8	-4.7602	1.93e-06	0.015	0.03	0.007	0.014	0.934
SCZ	ROSMAP_DLPFC	ALL.NR_146717@SMDT1_2@22@+	SMDT1	-6.449	1.13e-10	0	0	0.001	0.292	0.707
SCZ	ROSMAP_DLPFC	ALL.NM_014248@RBX1@22@+	RBX1	6.1087	1e-09	0	0	0.02	0.818	0.161
SCZ	ROSMAP_DLPFC	ALL.NR_145674@CYP2D7_1@22@-	CYP2D7	6.389	1.67e-10	0	0	0	0.378	0.622
SCZ	ROSMAP_DLPFC	ALL.NM_005008@SNU13@22@-	SNU13	-5.1414	2.73e-07	0	0	0.021	0.975	0.004
SCZ	ROSMAP_DLPFC	ALL.NM_001304564@MIEF1@22@+	MIEF1	-4.5259	6.02e-06	0	0	0.002	0.996	0.002
SCZ	ROSMAP_DLPFC	ALL.NM_014337@PPIL2@22@+	PPIL2	4.5113	6.44e-06	0	0.024	0	0.054	0.922
SCZ	ROSMAP_DLPFC	ALL.NM_001362848@NAGA@22@-	NAGA	6.8068	9.98e-12	0	0	0	0.301	0.699
SCZ	ROSMAP_DLPFC	ALL.NM_002490@NDUFA6_2@22@-	NDUFA6	6.1138	9.73e-10	0	0	0	0.185	0.815
SCZ	ROSMAP_DLPFC	ALL.NM_024105@ALG12@22@-	ALG12	-5.288	1.24e-07	0	0.001	0	0.008	0.991
ADHD	Brain_Amygdala	ALL.NM_001001653@MED8@chr1@-	MED8	-5.396	6.81e-08	0	0	0.72	0.241	0.039
ADHD	Brain_Anterior_cingulate_cortex_BA24	ALL.NM_001001653@MED8@chr1@-	MED8	-5.204	1.95e-07	0	0	0.038	0.957	0.006
ADHD	Brain_Anterior_cingulate_cortex_BA24	ALL.NM_001098210@CTNNB1@chr3@+	CTNNB1	4.0186	5.85e-05	0.656	0.154	0.091	0.021	0.077
ADHD	Brain_Caudate_basal_ganglia	ALL.NM_001001653@MED8@chr1@-	MED8	-5.396	6.81e-08	0	0	0.05	0.938	0.013
ADHD	Brain_Caudate_basal_ganglia	ALL.NM_138431@MFSD3@chr8@+	MFSD3	-4.3324	1.47e-05	0.844	0.077	0.039	0.004	0.036
ADHD	Brain_Caudate_basal_ganglia	ALL.NM_001303117@TUBA1C@chr12@+	TUBA1C	4.1982	2.69e-05	0.417	0.231	0.155	0.086	0.111
ADHD	Brain_Cerebellar_Hemisphere	ALL.NM_002840@PTPRF@chr1@+	PTPRF	5.24476	1.56e-07	0	0	0.808	0.128	0.064
ADHD	Brain_Cerebellar_Hemisphere	ALL.NM_001001653@MED8@chr1@-	MED8	-4.87289	1.1e-06	0	0	0.001	0.99	0.009
ADHD	Brain_Cerebellar_Hemisphere	ALL.NM_001329138@PTPRF@chr1@+	PTPRF	5.44182	5.27e-08	0	0	0.797	0.136	0.066
ADHD	Brain_Cerebellar_Hemisphere	ALL.NM_001303114@TUBA1C@chr12@+	TUBA1C	4.1802	2.91e-05	0.393	0.17	0.146	0.063	0.229
ADHD	Brain_Cerebellum	ALL.NM_001001653@MED8@chr1@-	MED8	-5.379	7.49e-08	0	0	0.002	0.988	0.01
ADHD	Brain_Cortex	ALL.NM_001001653@MED8@chr1@-	MED8	-5.442	5.27e-08	0	0	0	0.986	0.014
ADHD	Brain_Cortex	ALL.NM_001330685@POLR3GL@chr1@+	POLR3GL	4.0356	5.45e-05	0.676	0.056	0.195	0.016	0.057
ADHD	Brain_Frontal_Cortex_BA9	ALL.NM_001001653@MED8@chr1@-	MED8	-5.34	9.29e-08	0	0	0.026	0.965	0.009
ADHD	Brain_Hippocampus	ALL.NM_001008388@CISD2@chr4@+	CISD2	-4.1102	3.95e-05	0.032	0.013	0.502	0.207	0.246
ADHD	Brain_Hippocampus	ALL.NM_145267@SDHAF4@chr6@+	SDHAF4	4.428	9.5e-06	0.158	0.027	0.557	0.094	0.164
ADHD	Brain_Hippocampus	ALL.NM_001347925@SNX19@chr11@-	SNX19	-3.957	7.6e-05	0.848	0.134	0.013	0.002	0.004
ADHD	Brain_Hypothalamus	ALL.NM_001001653@MED8@chr1@-	MED8	-5.412	6.23e-08	0	0	0.037	0.95	0.013
ADHD	Brain_Putamen_basal_ganglia	ALL.NM_001001653@MED8@chr1@-	MED8	-5.34	9.29e-08	0	0	0.61	0.359	0.031
ADHD	Brain_Putamen_basal_ganglia	ALL.NM_001008388@CISD2@chr4@+	CISD2	-3.885	0.000102	0.008	0.039	0.124	0.613	0.216
ADHD	Brain_Spinal_cord_cervical_c-1	ALL.NM_001001653@MED8@chr1@-	MED8	-4.3585	1.31e-05	0	0	0.438	0.533	0.029
ADHD	Brain_Spinal_cord_cervical_c-1	ALL.NM_005908@MANBA@chr4@-	MANBA	4.1	4.12e-05	0.011	0.029	0.174	0.453	0.333
ADHD	Brain_Substantia_nigra	ALL.NM_001001653@MED8@chr1@-	MED8	-5.34	9.29e-08	0	0	0.015	0.977	0.009
ADHD	Brain_Substantia_nigra	ALL.NM_032316@NICN1@chr3@-	NICN1	-3.972	7.11e-05	0.245	0.078	0.28	0.089	0.307
ADHD	PsychENCODE_DLPFC	ALL.NM_001001653@MED8@1@-	MED8	-5.35058	8.77e-08	0	0	0	0.992	0.008
ADHD	PsychENCODE_DLPFC	ALL.NM_005908@MANBA@4@-	MANBA	4.5419	5.58e-06	0	0.015	0	0.196	0.789
ADHD	ROSMAP_DLPFC	ALL.NM_001001653@MED8@1@-	MED8	-5.363	8.19e-08	0	0	0	0.991	0.009
ADHD	ROSMAP_DLPFC	ALL.NM_032457@PCDH7@4@+	PCDH7	-4.517	6.27e-06	0	0.012	0	0.047	0.941
ADHD	ROSMAP_DLPFC	ALL.NM_020376@PNPLA2@11@+	PNPLA2	4.2231	2.41e-05	0	0.049	0	0.134	0.817
ASD	Brain_Amygdala	ALL.NM_001908@CTSB_1@chr8@-	CTSB	-3.888	0.000101	0.072	0.111	0.066	0.101	0.649
ASD	Brain_Amygdala	ALL.NM_012255@XRN2@chr20@+	XRN2	5.782	7.38e-09	0	0	0.099	0.046	0.855
ASD	Brain_Anterior_cingulate_cortex_BA24	ALL.NM_001908@CTSB_1@chr8@-	CTSB	-3.997	6.41e-05	0.117	0.119	0.107	0.108	0.549
ASD	Brain_Anterior_cingulate_cortex_BA24	ALL.NM_001113738@ARL17A_1@chr17@-	ARL17A	4.297	1.73e-05	0	0.069	0	0.03	0.901
ASD	Brain_Anterior_cingulate_cortex_BA24	ALL.NM_012255@XRN2@chr20@+	XRN2	5.5	3.8e-08	0	0	0.022	0.06	0.918
ASD	Brain_Caudate_basal_ganglia	ALL.NR_026680@LINC02210_2@chr17@+	LINC02210	-4.51	6.48e-06	0.086	0.01	0.104	0.011	0.788
ASD	Brain_Caudate_basal_ganglia	ALL.NM_012255@XRN2@chr20@+	XRN2	5.555	2.78e-08	0	0	0.016	0.044	0.939
ASD	Brain_Cerebellar_Hemisphere	ALL.NM_001113738@ARL17A_1@chr17@-	ARL17A	4.143	3.43e-05	0	0.056	0	0.025	0.919
ASD	Brain_Cerebellar_Hemisphere	ALL.NM_001330244@ARL17A_1@chr17@+	ARL17A	4.519	6.21e-06	0	0.012	0	0.013	0.975
ASD	Brain_Cerebellar_Hemisphere	ALL.NM_031448@C19orf12@chr19@-	C19orf12	4.1505	3.32e-05	0.892	0.082	0.018	0.002	0.006
ASD	Brain_Cerebellar_Hemisphere	ALL.NM_012255@XRN2@chr20@+	XRN2	5.5	3.8e-08	0	0	0.002	0.061	0.937
ASD	Brain_Cerebellum	ALL.NM_001113738@ARL17A_1@chr17@-	ARL17A	4.2791	1.88e-05	0	0.061	0	0.027	0.912
ASD	Brain_Cerebellum	ALL.NM_001330244@ARL17A_1@chr17@+	ARL17A	4.51	6.48e-06	0	0.012	0	0.014	0.974
ASD	Brain_Cerebellum	ALL.NM_012255@XRN2@chr20@+	XRN2	5.617	1.94e-08	0	0	0	0.032	0.968
ASD	Brain_Cortex	ALL.NM_001271886@AAGAB@chr15@-	AAGAB	4.274	1.92e-05	0.642	0.237	0.036	0.013	0.072
ASD	Brain_Cortex	ALL.NM_001113738@ARL17A_1@chr17@-	ARL17A	4.099	4.15e-05	0	0.066	0	0.029	0.905
ASD	Brain_Cortex	ALL.NM_012255@XRN2@chr20@+	XRN2	5.5	3.8e-08	0	0	0	0.039	0.961
ASD	Brain_Frontal_Cortex_BA9	ALL.NM_001113738@ARL17A_1@chr17@-	ARL17A	4.4805	7.45e-06	0	0.051	0	0.022	0.926
ASD	Brain_Hippocampus	ALL.NR_045213@FCGR1B@chr1@+	FCGR1B	-4.3203	1.56e-05	0.81	0.161	0.003	0.001	0.025
ASD	Brain_Hippocampus	ALL.NM_001008388@CISD2@chr4@+	CISD2	-3.892	9.94e-05	0.414	0.171	0.054	0.022	0.339
ASD	Brain_Hippocampus	ALL.NM_012255@XRN2@chr20@+	XRN2	5.5	3.8e-08	0	0	0.03	0.059	0.91
ASD	Brain_Hypothalamus	ALL.NM_012255@XRN2@chr20@+	XRN2	5.664	1.48e-08	0	0	0	0.042	0.958
ASD	Brain_Nucleus_accumbens_basal_ganglia	ALL.NM_001113738@ARL17A_1@chr17@-	ARL17A	4.3578	1.31e-05	0	0.064	0	0.028	0.908
ASD	Brain_Nucleus_accumbens_basal_ganglia	ALL.NM_012255@XRN2@chr20@+	XRN2	5.5	3.8e-08	0	0	0	0.061	0.939
ASD	Brain_Putamen_basal_ganglia	ALL.NR_034172@KANSL1-AS1_2@chr17@+	KANSL1-AS1	4.519	6.21e-06	0.118	0.009	0.133	0.009	0.732
ASD	Brain_Putamen_basal_ganglia	ALL.NM_012255@XRN2@chr20@+	XRN2	6.1068	1.02e-09	0	0	0	0.048	0.951
ASD	Brain_Spinal_cord_cervical_c-1	ALL.NM_001113738@ARL17A_1@chr17@-	ARL17A	4.3088	1.64e-05	0.004	0.039	0.002	0.017	0.939
ASD	Brain_Spinal_cord_cervical_c-1	ALL.NR_026680@LINC02210_2@chr17@+	LINC02210	-4.3488	1.37e-05	0.002	0.012	0.002	0.013	0.97
ASD	PsychENCODE_DLPFC	ALL.NM_001317960@XRN2@20@+	XRN2	5.5458	2.93e-08	0	0	0	0.035	0.964
ASD	ROSMAP_DLPFC	ALL.NM_001203251@MAPT_1@17@+	MAPT	-4.53755	5.69e-06	0	0.011	0	0.011	0.978
ASD	ROSMAP_DLPFC	ALL.NM_001256299@LINC02210-CRHR1_2@17@+	LINC02210-CRHR1	-4.519	6.21e-06	0.294	0.004	0.333	0.005	0.364
ASD	ROSMAP_DLPFC	ALL.NM_001317960@XRN2@20@+	XRN2	5.2345	1.65e-07	0	0	0	0.035	0.965
ALS	Brain_Amygdala	ALL.NM_001190991@CNPY2@chr12@-	CNPY2	3.8748	0.000107	0.738	0.197	0.007	0.002	0.056
ALS	Brain_Cerebellar_Hemisphere	ALL.NM_145005@C9orf72@chr9@-	C9orf72	5.008	5.51e-07	0	0	0.254	0.443	0.302
ALS	Brain_Cerebellum	ALL.NM_145005@C9orf72@chr9@-	C9orf72	4.9065	9.27e-07	0	0	0.018	0.014	0.968
ALS	Brain_Nucleus_accumbens_basal_ganglia	ALL.NM_001365819@SBF1@chr22@-	SBF1	3.988	6.65e-05	0.306	0.388	0.007	0.009	0.29
ALS	PsychENCODE_DLPFC	ALL.NR_028466@ATXN3@14@-	ATXN3	4.885	1.03e-06	0	0.003	0	0.028	0.969
ALS	PsychENCODE_DLPFC	ALL.NR_033936@GOLGA2P10@15@-	GOLGA2P10	-4.54054	5.61e-06	0	0.079	0	0.005	0.916
ALS	PsychENCODE_DLPFC	ALL.NR_102747@LOC727751@15@-	LOC727751	-4.52985	5.9e-06	0	0.079	0	0.005	0.916
ALS	ROSMAP_DLPFC	ALL.NR_026811@GOLGA2P10@15@-	GOLGA2P10	-4.2712	1.94e-05	0	0.08	0	0.005	0.914
ALS	ROSMAP_DLPFC	ALL.NR_102748@LOC727751@15@-	LOC727751	-4.2606	2.04e-05	0	0.079	0	0.005	0.916
ANX	Brain_Amygdala	ALL.NM_018212@ENAH@chr1@-	ENAH	-5.0227	5.1e-07	0.013	0.044	0.015	0.053	0.874
ANX	Brain_Amygdala	ALL.NM_001320884@DYNC1I2@chr2@+	DYNC1I2	-4.4824	7.38e-06	0	0.095	0	0.03	0.875
ANX	Brain_Amygdala	ALL.NM_006773@DDX18@chr2@+	DDX18	3.8863	0.000102	0.831	0.104	0.009	0.001	0.055
ANX	Brain_Amygdala	ALL.NM_005514@HLA-B_5@chr6@-	HLA-B	5.8332	5.44e-09	0	0	0.298	0.268	0.434
ANX	Brain_Amygdala	ALL.NM_002117@HLA-C_6@chr6@-	HLA-C	-4.7594	1.94e-06	0	0.001	0.001	0.909	0.089
ANX	Brain_Amygdala	ALL.NM_001908@CTSB_1@chr8@-	CTSB	-4.183	2.88e-05	0	0	0.386	0.595	0.02
ANX	Brain_Amygdala	ALL.NM_001113738@ARL17A_1@chr17@-	ARL17A	7.3407	2.13e-13	0	0	0	0.01	0.99
ANX	Brain_Amygdala	ALL.NM_014232@VAMP2@chr17@-	VAMP2	-3.995	6.47e-05	0.516	0.039	0.267	0.02	0.158
ANX	Brain_Amygdala	ALL.NM_001330125@VAMP2@chr17@-	VAMP2	-3.995	6.47e-05	0.516	0.039	0.267	0.02	0.158
ANX	Brain_Amygdala	ALL.NM_032514@MAP1LC3A@chr20@+	MAP1LC3A	4.691	2.72e-06	0.319	0.05	0.379	0.059	0.193
ANX	Brain_Anterior_cingulate_cortex_BA24	ALL.NM_018212@ENAH@chr1@-	ENAH	-3.995	6.47e-05	0.002	0.133	0.003	0.163	0.7
ANX	Brain_Anterior_cingulate_cortex_BA24	ALL.NM_005514@HLA-B_5@chr6@-	HLA-B	4.6249	3.75e-06	0	0.001	0.184	0.643	0.172
ANX	Brain_Anterior_cingulate_cortex_BA24	ALL.NM_001202470@RPS10-NUDT3@chr6@-	RPS10-NUDT3	-3.9963	6.43e-05	0.788	0.135	0.056	0.01	0.011
ANX	Brain_Anterior_cingulate_cortex_BA24	ALL.NM_002117@HLA-C_6@chr6@-	HLA-C	-4.4051	1.06e-05	0	0.001	0	0.925	0.074
ANX	Brain_Anterior_cingulate_cortex_BA24	ALL.NR_001298@HLA-DRB6@chr6@-	HLA-DRB6	-6.2781	3.43e-10	0	0	0	0.013	0.987
ANX	Brain_Anterior_cingulate_cortex_BA24	ALL.NM_197964@FMC1@chr7@+	FMC1	4.646	3.38e-06	0.054	0.031	0.068	0.038	0.809
ANX	Brain_Anterior_cingulate_cortex_BA24	ALL.NR_038118@MMAB@chr12@-	MMAB	-4.5463	5.46e-06	0	0	0.038	0.908	0.054
ANX	Brain_Anterior_cingulate_cortex_BA24	ALL.NM_001113738@ARL17A_1@chr17@-	ARL17A	8.02	1.06e-15	0	0	0	0.012	0.988
ANX	Brain_Anterior_cingulate_cortex_BA24	ALL.NM_001304803@SRR@chr17@+	SRR	4.86698	1.13e-06	0.012	0.003	0.746	0.202	0.036
ANX	Brain_Anterior_cingulate_cortex_BA24	ALL.NM_021947@SRR@chr17@+	SRR	4.88643	1.03e-06	0.012	0.003	0.748	0.2	0.036
ANX	Brain_Anterior_cingulate_cortex_BA24	ALL.NM_032758@PHF5A@chr22@-	PHF5A	5.118	3.08e-07	0	0	0.001	0.753	0.246
ANX	Brain_Caudate_basal_ganglia	ALL.NM_018212@ENAH@chr1@-	ENAH	-4.624	3.76e-06	0	0.037	0	0.044	0.919
ANX	Brain_Caudate_basal_ganglia	ALL.NM_001320884@DYNC1I2@chr2@+	DYNC1I2	-4.2281	2.36e-05	0	0.084	0	0.027	0.889
ANX	Brain_Caudate_basal_ganglia	ALL.NM_001271788@DYNC1I2@chr2@+	DYNC1I2	-4.2279	2.36e-05	0	0.084	0	0.027	0.889
ANX	Brain_Caudate_basal_ganglia	ALL.NM_002586@PBX2_6@chr6@-	PBX2	-4.385	1.16e-05	0	0	0.88	0.081	0.038
ANX	Brain_Caudate_basal_ganglia	ALL.NM_005514@HLA-B_5@chr6@-	HLA-B	6.8032	1.02e-11	0	0	0.019	0.062	0.918
ANX	Brain_Caudate_basal_ganglia	ALL.NM_002117@HLA-C_6@chr6@-	HLA-C	-4.8943	9.86e-07	0	0.001	0	0.915	0.084
ANX	Brain_Caudate_basal_ganglia	ALL.NR_001298@HLA-DRB6@chr6@-	HLA-DRB6	-5.2227	1.76e-07	0	0	0	0	1
ANX	Brain_Caudate_basal_ganglia	ALL.NM_001083537@FAM86B1_1@chr8@-	FAM86B1	8.407	4.22e-17	0	0	0.536	0.046	0.418
ANX	Brain_Caudate_basal_ganglia	ALL.NM_004311@ARL3@chr10@-	ARL3	-5.61573	1.96e-08	0	0	0.162	0.062	0.776
ANX	Brain_Caudate_basal_ganglia	ALL.NM_020798@USP35@chr11@+	USP35	-4.178	2.94e-05	0.482	0.036	0.145	0.011	0.326
ANX	Brain_Caudate_basal_ganglia	ALL.NM_033121@ANKRD13A@chr12@+	ANKRD13A	4.14585	3.39e-05	0	0	0	1	0
ANX	Brain_Caudate_basal_ganglia	ALL.NM_001270987@LTBR@chr12@+	LTBR	-4.59284	4.37e-06	0.924	0.068	0.005	0	0.004
ANX	Brain_Caudate_basal_ganglia	ALL.NM_194318@B3GLCT@chr13@+	B3GLCT	-4.127	3.68e-05	0	0.083	0	0.172	0.745
ANX	Brain_Caudate_basal_ganglia	ALL.NR_026680@LINC02210_2@chr17@+	LINC02210	-8.631	6.08e-18	0	0	0.095	0.01	0.895
ANX	Brain_Caudate_basal_ganglia	ALL.NM_032514@MAP1LC3A@chr20@+	MAP1LC3A	4.142	3.44e-05	0.342	0.023	0.407	0.028	0.2
ANX	Brain_Cerebellar_Hemisphere	ALL.NM_002840@PTPRF@chr1@+	PTPRF	-4.0104	6.06e-05	0.572	0.09	0.251	0.04	0.046
ANX	Brain_Cerebellar_Hemisphere	ALL.NM_001329138@PTPRF@chr1@+	PTPRF	-4.0028	6.26e-05	0.566	0.097	0.248	0.042	0.047
ANX	Brain_Cerebellar_Hemisphere	ALL.NR_152211@AHSA2P@chr2@+	AHSA2P	4.303	1.68e-05	0	0.542	0	0.048	0.41
ANX	Brain_Cerebellar_Hemisphere	ALL.NM_133625@SYN2@chr3@+	SYN2	4.352	1.35e-05	0	0.038	0	0.073	0.889
ANX	Brain_Cerebellar_Hemisphere	ALL.NM_015216@PPIP5K2@chr5@+	PPIP5K2	4.2998	1.71e-05	0.019	0.005	0.261	0.071	0.644
ANX	Brain_Cerebellar_Hemisphere	ALL.NM_001364587@PAM@chr5@+	PAM	-4.93	8.22e-07	0	0.003	0.003	0.037	0.957
ANX	Brain_Cerebellar_Hemisphere	ALL.NM_002117@HLA-C_6@chr6@-	HLA-C	-4.379	1.19e-05	0	0.001	0	0.961	0.038
ANX	Brain_Cerebellar_Hemisphere	ALL.NR_001298@HLA-DRB6@chr6@-	HLA-DRB6	-6.055	1.41e-09	0	0	0	0	1
ANX	Brain_Cerebellar_Hemisphere	ALL.NM_001317231@MTCH2_1@chr11@-	MTCH2	4.758	1.96e-06	0.001	0.002	0.295	0.432	0.27
ANX	Brain_Cerebellar_Hemisphere	ALL.NM_014342@MTCH2_1@chr11@-	MTCH2	4.758	1.96e-06	0.001	0.002	0.291	0.435	0.271
ANX	Brain_Cerebellar_Hemisphere	ALL.NR_038118@MMAB@chr12@-	MMAB	-5.907	3.48e-09	0	0	0	0.938	0.062
ANX	Brain_Cerebellar_Hemisphere	ALL.NM_018711@SVOP@chr12@-	SVOP	-3.9951	6.47e-05	0	0.001	0.002	0.997	0
ANX	Brain_Cerebellar_Hemisphere	ALL.NM_014239@EIF2B2@chr14@+	EIF2B2	6.168	6.9e-10	0	0	0.537	0.072	0.39
ANX	Brain_Cerebellar_Hemisphere	ALL.NM_001113738@ARL17A_1@chr17@-	ARL17A	8.247	1.62e-16	0	0	0	0.027	0.973
ANX	Brain_Cerebellar_Hemisphere	ALL.NR_027782@PLEKHM1_2@chr17@-	PLEKHM1	-7.489	6.94e-14	0	0	0.463	0.512	0.025
ANX	Brain_Cerebellar_Hemisphere	ALL.NM_001144888@BAIAP2@chr17@+	BAIAP2	-5.4571	4.84e-08	0.001	0.002	0.031	0.092	0.875
ANX	Brain_Cerebellar_Hemisphere	ALL.NM_001330244@ARL17A_1@chr17@+	ARL17A	8.635	5.87e-18	0	0	0	0.011	0.989
ANX	Brain_Cerebellum	ALL.NM_020247@COQ8A@chr1@+	COQ8A	-4.276	1.9e-05	0.003	0.083	0.011	0.341	0.563
ANX	Brain_Cerebellum	ALL.NM_001376788@HP1BP3@chr1@-	HP1BP3	-4.505	6.63e-06	0.004	0.019	0.013	0.055	0.909
ANX	Brain_Cerebellum	ALL.NM_001320884@DYNC1I2@chr2@+	DYNC1I2	-4.1398	3.48e-05	0	0.084	0	0.027	0.889
ANX	Brain_Cerebellum	ALL.NM_001271788@DYNC1I2@chr2@+	DYNC1I2	-4.1647	3.12e-05	0	0.084	0	0.027	0.889
ANX	Brain_Cerebellum	ALL.NM_002669@PLRG1@chr4@-	PLRG1	-4.153	3.28e-05	0.041	0.086	0.004	0.008	0.861
ANX	Brain_Cerebellum	ALL.NM_001201564@PLRG1@chr4@-	PLRG1	-4.153	3.28e-05	0.036	0.087	0.004	0.008	0.866
ANX	Brain_Cerebellum	ALL.NM_001364587@PAM@chr5@+	PAM	-4.65	3.32e-06	0	0.01	0	0.131	0.86
ANX	Brain_Cerebellum	ALL.NM_005514@HLA-B_5@chr6@-	HLA-B	6.09856	1.07e-09	0	0.001	0	0.918	0.08
ANX	Brain_Cerebellum	ALL.NM_018374@TMEM106B@chr7@+	TMEM106B	4.063	4.84e-05	0.031	0.112	0.019	0.067	0.771
ANX	Brain_Cerebellum	ALL.NM_144591@BORCS7@chr10@+	BORCS7	-4.607	4.08e-06	0	0	0.434	0.08	0.486
ANX	Brain_Cerebellum	ALL.NM_001317231@MTCH2_1@chr11@-	MTCH2	6.0289	1.65e-09	0	0.002	0	0.617	0.38
ANX	Brain_Cerebellum	ALL.NM_014342@MTCH2_1@chr11@-	MTCH2	6.0782	1.22e-09	0	0.002	0	0.616	0.381
ANX	Brain_Cerebellum	ALL.NM_001110@ADAM10@chr15@-	ADAM10	4.031	5.56e-05	0.001	0.004	0.008	0.021	0.966
ANX	Brain_Cerebellum	ALL.NM_001113738@ARL17A_1@chr17@-	ARL17A	9.2828	1.65e-20	0	0	0	0.009	0.991
ANX	Brain_Cerebellum	ALL.NM_001144888@BAIAP2@chr17@+	BAIAP2	-4.9183	8.73e-07	0	0.002	0	0.086	0.912
ANX	Brain_Cerebellum	ALL.NM_001330244@ARL17A_1@chr17@+	ARL17A	8.633	5.98e-18	0	0	0	0.011	0.989
ANX	Brain_Cortex	ALL.NM_018212@ENAH@chr1@-	ENAH	-4.6917	2.71e-06	0	0.155	0	0.19	0.654
ANX	Brain_Cortex	ALL.NM_001320884@DYNC1I2@chr2@+	DYNC1I2	-4.0935	4.25e-05	0	0.09	0	0.029	0.881
ANX	Brain_Cortex	ALL.NR_152211@AHSA2P@chr2@+	AHSA2P	4.277	1.89e-05	0	0.513	0	0.045	0.442
ANX	Brain_Cortex	ALL.NM_001271788@DYNC1I2@chr2@+	DYNC1I2	-4.0936	4.25e-05	0	0.09	0	0.029	0.881
ANX	Brain_Cortex	ALL.NM_002669@PLRG1@chr4@-	PLRG1	-4.037	5.41e-05	0.471	0.073	0.046	0.007	0.404
ANX	Brain_Cortex	ALL.NM_001201564@PLRG1@chr4@-	PLRG1	-4.037	5.41e-05	0.479	0.072	0.046	0.007	0.397
ANX	Brain_Cortex	ALL.NM_002586@PBX2_6@chr6@-	PBX2	-4.7735	1.81e-06	0	0	0.543	0.041	0.415
ANX	Brain_Cortex	ALL.NM_005514@HLA-B_5@chr6@-	HLA-B	5.1401	2.75e-07	0	0.001	0.039	0.745	0.215
ANX	Brain_Cortex	ALL.NM_002117@HLA-C_6@chr6@-	HLA-C	-4.952	7.35e-07	0	0.001	0	0.99	0.009
ANX	Brain_Cortex	ALL.NR_001298@HLA-DRB6@chr6@-	HLA-DRB6	-4.6673	3.05e-06	0	0	0	0.001	0.999
ANX	Brain_Cortex	ALL.NM_172208@TAPBP_4@chr6@-	TAPBP	-5.7168	1.09e-08	0.084	0.015	0.546	0.095	0.26
ANX	Brain_Cortex	ALL.NM_001293216@TUBB_7@chr6@+	TUBB	-4.828	1.38e-06	0.236	0.004	0.058	0	0.702
ANX	Brain_Cortex	ALL.NM_197964@FMC1@chr7@+	FMC1	4.313	1.61e-05	0.176	0.102	0.219	0.127	0.376
ANX	Brain_Cortex	ALL.NR_073058@FMC1@chr7@+	FMC1	4.258	2.06e-05	0.161	0.112	0.2	0.139	0.389
ANX	Brain_Cortex	ALL.NM_005347@HSPA5@chr9@-	HSPA5	-4.469	7.85e-06	0	0	0.489	0.069	0.442
ANX	Brain_Cortex	ALL.NM_001317231@MTCH2_1@chr11@-	MTCH2	4.9578	7.13e-07	0	0.003	0.012	0.853	0.132
ANX	Brain_Cortex	ALL.NM_014342@MTCH2_1@chr11@-	MTCH2	4.9636	6.92e-07	0	0.003	0.01	0.868	0.119
ANX	Brain_Cortex	ALL.NR_034172@KANSL1-AS1_2@chr17@+	KANSL1-AS1	8.21	2.22e-16	0	0	0.09	0.011	0.899
ANX	Brain_Cortex	ALL.NM_001113738@ARL17A_1@chr17@-	ARL17A	8.541	1.33e-17	0	0	0	0.001	0.999
ANX	Brain_Cortex	ALL.NM_001144888@BAIAP2@chr17@+	BAIAP2	-5.046	4.51e-07	0.001	0.001	0.081	0.08	0.836
ANX	Brain_Cortex	ALL.NM_001164189@PLIN3@chr19@-	PLIN3	-4.3275	1.51e-05	0.891	0.058	0.04	0.003	0.008
ANX	Brain_Cortex	ALL.NM_001164194@PLIN3@chr19@-	PLIN3	-4.3114	1.62e-05	0.89	0.059	0.04	0.003	0.008
ANX	Brain_Frontal_Cortex_BA9	ALL.NM_001320884@DYNC1I2@chr2@+	DYNC1I2	-4.3278	1.51e-05	0	0.092	0	0.029	0.879
ANX	Brain_Frontal_Cortex_BA9	ALL.NM_001271788@DYNC1I2@chr2@+	DYNC1I2	-4.3256	1.52e-05	0	0.092	0	0.029	0.879
ANX	Brain_Frontal_Cortex_BA9	ALL.NM_002586@PBX2_6@chr6@-	PBX2	-5.931	3.01e-09	0	0	0.573	0.026	0.401
ANX	Brain_Frontal_Cortex_BA9	ALL.NM_005514@HLA-B_5@chr6@-	HLA-B	5.217	1.81e-07	0	0.001	0.001	0.792	0.206
ANX	Brain_Frontal_Cortex_BA9	ALL.NM_001286380@FAM120B_1@chr6@+	FAM120B	-4.039	5.37e-05	0.539	0.066	0.022	0.002	0.37
ANX	Brain_Frontal_Cortex_BA9	ALL.NM_002117@HLA-C_6@chr6@-	HLA-C	-4.966	6.83e-07	0	0.001	0	0.916	0.083
ANX	Brain_Frontal_Cortex_BA9	ALL.NM_032448@FAM120B_1@chr6@+	FAM120B	-4.039	5.37e-05	0.55	0.065	0.023	0.002	0.36
ANX	Brain_Frontal_Cortex_BA9	ALL.NM_016612@SLC25A37@chr8@+	SLC25A37	-4.073	4.65e-05	0.653	0.103	0.025	0.004	0.215
ANX	Brain_Frontal_Cortex_BA9	ALL.NM_001317231@MTCH2_1@chr11@-	MTCH2	4.68425	2.81e-06	0.002	0.001	0.558	0.298	0.141
ANX	Brain_Frontal_Cortex_BA9	ALL.NM_014342@MTCH2_1@chr11@-	MTCH2	4.69369	2.68e-06	0.002	0.001	0.53	0.316	0.151
ANX	Brain_Frontal_Cortex_BA9	ALL.NM_001322949@FRMD5@chr15@-	FRMD5	4.42	9.86e-06	0.805	0.093	0.022	0.002	0.078
ANX	Brain_Frontal_Cortex_BA9	ALL.NR_034172@KANSL1-AS1_2@chr17@+	KANSL1-AS1	7.319	2.49e-13	0	0	0.489	0.008	0.503
ANX	Brain_Frontal_Cortex_BA9	ALL.NM_001113738@ARL17A_1@chr17@-	ARL17A	8.253	1.54e-16	0	0	0	0.01	0.99
ANX	Brain_Frontal_Cortex_BA9	ALL.NM_004247@EFTUD2@chr17@-	EFTUD2	4.336	1.45e-05	0.138	0.02	0.38	0.054	0.409
ANX	Brain_Hippocampus	ALL.NM_001320884@DYNC1I2@chr2@+	DYNC1I2	-3.9836	6.79e-05	0	0.084	0	0.027	0.889
ANX	Brain_Hippocampus	ALL.NM_001271788@DYNC1I2@chr2@+	DYNC1I2	-3.9243	8.7e-05	0	0.086	0	0.028	0.886
ANX	Brain_Hippocampus	ALL.NM_002117@HLA-C_6@chr6@-	HLA-C	-4.5704	4.87e-06	0	0.001	0	0.916	0.083
ANX	Brain_Hippocampus	ALL.NM_017551@GRID1@chr10@-	GRID1	-4.185	2.86e-05	0.492	0.284	0.01	0.006	0.208
ANX	Brain_Hippocampus	ALL.NM_014342@MTCH2_1@chr11@-	MTCH2	4.477	7.57e-06	0.001	0.002	0.277	0.531	0.189
ANX	Brain_Hippocampus	ALL.NM_024516@PAGR1@chr16@+	PAGR1	-3.944	8e-05	0.672	0.239	0.009	0.003	0.077
ANX	Brain_Hippocampus	ALL.NM_001113738@ARL17A_1@chr17@-	ARL17A	8.60777	7.45e-18	0	0	0	0.014	0.986
ANX	Brain_Hippocampus	ALL.NM_001330125@VAMP2@chr17@-	VAMP2	-5.17011	2.34e-07	0.063	0.062	0.033	0.031	0.811
ANX	Brain_Hypothalamus	ALL.NM_018212@ENAH@chr1@-	ENAH	-3.948	7.88e-05	0	0.151	0	0.186	0.663
ANX	Brain_Hypothalamus	ALL.NM_001320884@DYNC1I2@chr2@+	DYNC1I2	-4.239	2.25e-05	0	0.082	0	0.026	0.892
ANX	Brain_Hypothalamus	ALL.NR_152211@AHSA2P@chr2@+	AHSA2P	3.929	8.54e-05	0	0.611	0	0.054	0.335
ANX	Brain_Hypothalamus	ALL.NM_001271788@DYNC1I2@chr2@+	DYNC1I2	-4.257	2.08e-05	0	0.082	0	0.026	0.892
ANX	Brain_Hypothalamus	ALL.NM_133625@SYN2@chr3@+	SYN2	4.63	3.66e-06	0.003	0.012	0.006	0.022	0.957
ANX	Brain_Hypothalamus	ALL.NM_002586@PBX2_6@chr6@-	PBX2	-3.98055	6.88e-05	0	0	0.601	0.025	0.373
ANX	Brain_Hypothalamus	ALL.NM_005514@HLA-B_5@chr6@-	HLA-B	5.42495	5.8e-08	0	0.001	0.078	0.64	0.281
ANX	Brain_Hypothalamus	ALL.NM_002117@HLA-C_6@chr6@-	HLA-C	-4.40167	1.07e-05	0	0.001	0	0.936	0.063
ANX	Brain_Hypothalamus	ALL.NR_001298@HLA-DRB6@chr6@-	HLA-DRB6	-5.09653	3.46e-07	0	0	0	0.001	0.999
ANX	Brain_Hypothalamus	ALL.NR_147705@LOC100129129_1@chr8@-	LOC100129129	8.546	1.28e-17	0	0	0.276	0.642	0.081
ANX	Brain_Hypothalamus	ALL.NM_001083537@FAM86B1_1@chr8@-	FAM86B1	8.482	2.22e-17	0	0	0.163	0.07	0.767
ANX	Brain_Hypothalamus	ALL.NM_014342@MTCH2_1@chr11@-	MTCH2	5.4118	6.24e-08	0	0.002	0.019	0.591	0.387
ANX	Brain_Hypothalamus	ALL.NM_018711@SVOP@chr12@-	SVOP	-4.2094	2.56e-05	0	0	0.102	0.892	0.005
ANX	Brain_Nucleus_accumbens_basal_ganglia	ALL.NM_001320884@DYNC1I2@chr2@+	DYNC1I2	-4.0549	5.01e-05	0	0.097	0	0.031	0.871
ANX	Brain_Nucleus_accumbens_basal_ganglia	ALL.NM_001271788@DYNC1I2@chr2@+	DYNC1I2	-4.0501	5.12e-05	0	0.097	0	0.031	0.871
ANX	Brain_Nucleus_accumbens_basal_ganglia	ALL.NM_001354678@PRKCD@chr3@+	PRKCD	4.8923	9.97e-07	0	0	0.53	0.081	0.389
ANX	Brain_Nucleus_accumbens_basal_ganglia	ALL.NM_133625@SYN2@chr3@+	SYN2	4.791	1.66e-06	0.004	0.006	0.008	0.01	0.972
ANX	Brain_Nucleus_accumbens_basal_ganglia	ALL.NM_002586@PBX2_6@chr6@-	PBX2	-4.801	1.58e-06	0	0	0.862	0.098	0.04
ANX	Brain_Nucleus_accumbens_basal_ganglia	ALL.NM_005514@HLA-B_5@chr6@-	HLA-B	5.3867	7.18e-08	0	0.001	0	0.918	0.081
ANX	Brain_Nucleus_accumbens_basal_ganglia	ALL.NM_004381@ATF6B_3@chr6@-	ATF6B	4.801	1.58e-06	0.001	0	0.871	0.082	0.046
ANX	Brain_Nucleus_accumbens_basal_ganglia	ALL.NM_002117@HLA-C_6@chr6@-	HLA-C	-4.3705	1.24e-05	0	0.001	0	0.996	0.003
ANX	Brain_Nucleus_accumbens_basal_ganglia	ALL.NR_001298@HLA-DRB6@chr6@-	HLA-DRB6	-4.6709	3e-06	0	0	0	0	1
ANX	Brain_Nucleus_accumbens_basal_ganglia	ALL.NM_018374@TMEM106B@chr7@+	TMEM106B	4.063	4.84e-05	0.366	0.055	0.223	0.033	0.323
ANX	Brain_Nucleus_accumbens_basal_ganglia	ALL.NM_001130674@CALU@chr7@+	CALU	-4.08	4.5e-05	0.198	0.093	0.026	0.011	0.672
ANX	Brain_Nucleus_accumbens_basal_ganglia	ALL.NR_147705@LOC100129129_1@chr8@-	LOC100129129	5.8073	6.35e-09	0	0	0.527	0.419	0.054
ANX	Brain_Nucleus_accumbens_basal_ganglia	ALL.NM_001083537@FAM86B1_1@chr8@-	FAM86B1	6.5457	5.92e-11	0	0	0.112	0.415	0.473
ANX	Brain_Nucleus_accumbens_basal_ganglia	ALL.NM_001113738@ARL17A_1@chr17@-	ARL17A	9.2106	3.24e-20	0	0	0	0.009	0.991
ANX	Brain_Putamen_basal_ganglia	ALL.NM_001320884@DYNC1I2@chr2@+	DYNC1I2	-4.0501	5.12e-05	0	0.091	0	0.029	0.88
ANX	Brain_Putamen_basal_ganglia	ALL.NM_002669@PLRG1@chr4@-	PLRG1	-4.183	2.88e-05	0.054	0.076	0.005	0.007	0.858
ANX	Brain_Putamen_basal_ganglia	ALL.NM_001201564@PLRG1@chr4@-	PLRG1	-4.183	2.88e-05	0.041	0.077	0.004	0.007	0.871
ANX	Brain_Putamen_basal_ganglia	ALL.NM_005514@HLA-B_5@chr6@-	HLA-B	5.063	4.13e-07	0	0.001	0.012	0.863	0.124
ANX	Brain_Putamen_basal_ganglia	ALL.NM_144591@BORCS7@chr10@+	BORCS7	-5.108	3.26e-07	0	0	0.282	0.198	0.52
ANX	Brain_Putamen_basal_ganglia	ALL.NM_001317231@MTCH2_1@chr11@-	MTCH2	4.496	6.92e-06	0	0.003	0.017	0.811	0.169
ANX	Brain_Putamen_basal_ganglia	ALL.NM_020798@USP35@chr11@+	USP35	-4.069	4.73e-05	0.431	0.085	0.13	0.025	0.329
ANX	Brain_Putamen_basal_ganglia	ALL.NM_004450@ERH@chr14@-	ERH	-4.189	2.8e-05	0.284	0.046	0.185	0.03	0.455
ANX	Brain_Putamen_basal_ganglia	ALL.NR_034172@KANSL1-AS1_2@chr17@+	KANSL1-AS1	8.635	5.87e-18	0	0	0.135	0.009	0.855
ANX	Brain_Putamen_basal_ganglia	ALL.NM_001113738@ARL17A_1@chr17@-	ARL17A	7.892	2.98e-15	0	0	0	0.011	0.989
ANX	Brain_Putamen_basal_ganglia	ALL.NM_032514@MAP1LC3A@chr20@+	MAP1LC3A	4.479	7.5e-06	0.038	0.2	0.046	0.238	0.478
ANX	Brain_Spinal_cord_cervical_c-1	ALL.NR_045213@FCGR1B@chr1@+	FCGR1B	4.0751	4.6e-05	0.845	0.064	0.029	0.002	0.06
ANX	Brain_Spinal_cord_cervical_c-1	ALL.NM_001320884@DYNC1I2@chr2@+	DYNC1I2	-4.23092	2.33e-05	0	0.085	0	0.027	0.887
ANX	Brain_Spinal_cord_cervical_c-1	ALL.NM_001271788@DYNC1I2@chr2@+	DYNC1I2	-4.23249	2.31e-05	0	0.085	0	0.027	0.887
ANX	Brain_Spinal_cord_cervical_c-1	ALL.NM_005514@HLA-B_5@chr6@-	HLA-B	5.15	2.58e-07	0	0	0.365	0.03	0.605
ANX	Brain_Spinal_cord_cervical_c-1	ALL.NM_001166538@LST1_7@chr6@+	LST1	-4.75	1.99e-06	0	0	0.582	0.07	0.348
ANX	Brain_Spinal_cord_cervical_c-1	ALL.NM_002117@HLA-C_6@chr6@-	HLA-C	-5.16	2.44e-07	0	0.001	0	0.913	0.086
ANX	Brain_Spinal_cord_cervical_c-1	ALL.NR_001298@HLA-DRB6@chr6@-	HLA-DRB6	-5.65	1.62e-08	0	0	0	0.005	0.994
ANX	Brain_Spinal_cord_cervical_c-1	ALL.NR_029461@LST1_7@chr6@+	LST1	-5.06	4.12e-07	0	0	0.587	0.048	0.364
ANX	Brain_Spinal_cord_cervical_c-1	ALL.NR_029462@LST1_7@chr6@+	LST1	-4.87	1.12e-06	0	0	0.511	0.045	0.444
ANX	Brain_Spinal_cord_cervical_c-1	ALL.NR_147705@LOC100129129_1@chr8@-	LOC100129129	4.635	3.57e-06	0	0	0.52	0.361	0.119
ANX	Brain_Spinal_cord_cervical_c-1	ALL.NR_038118@MMAB@chr12@-	MMAB	-5.555	2.78e-08	0	0	0.799	0.159	0.042
ANX	Brain_Spinal_cord_cervical_c-1	ALL.NM_019589@YLPM1@chr14@+	YLPM1	-3.97431	7.06e-05	0	0	0.581	0.091	0.328
ANX	Brain_Spinal_cord_cervical_c-1	ALL.NM_001113738@ARL17A_1@chr17@-	ARL17A	8.912	4.99e-19	0	0	0.001	0.01	0.989
ANX	Brain_Spinal_cord_cervical_c-1	ALL.NR_026680@LINC02210_2@chr17@+	LINC02210	-6.735	1.64e-11	0	0	0.002	0.013	0.985
ANX	Brain_Substantia_nigra	ALL.NM_018212@ENAH@chr1@-	ENAH	-4.772	1.83e-06	0.007	0.098	0.009	0.12	0.766
ANX	Brain_Substantia_nigra	ALL.NM_001320884@DYNC1I2@chr2@+	DYNC1I2	-3.9073	9.33e-05	0	0.087	0	0.028	0.885
ANX	Brain_Substantia_nigra	ALL.NM_005514@HLA-B_5@chr6@-	HLA-B	5.8666	4.45e-09	0	0	0.218	0.033	0.749
ANX	Brain_Substantia_nigra	ALL.NM_002117@HLA-C_6@chr6@-	HLA-C	-5.8704	4.35e-09	0	0	0.019	0.35	0.63
ANX	Brain_Substantia_nigra	ALL.NR_001298@HLA-DRB6@chr6@-	HLA-DRB6	-6.2979	3.02e-10	0	0	0	0	1
ANX	Brain_Substantia_nigra	ALL.NR_033999@LOC100129148@chr7@-	LOC100129148	-4.537	5.7e-06	0.312	0.028	0.39	0.035	0.236
ANX	Brain_Substantia_nigra	ALL.NR_147705@LOC100129129_1@chr8@-	LOC100129129	4.866	1.14e-06	0	0	0.553	0.297	0.151
ANX	PsychENCODE_DLPFC	ALL.NM_001008493@ENAH@1@-	ENAH	-4.279	1.88e-05	0	0.158	0	0.189	0.652
ANX	PsychENCODE_DLPFC	ALL.NM_001294333@ATP6V0B@1@+	ATP6V0B	4.2952	1.75e-05	0.001	0	0.905	0.063	0.031
ANX	PsychENCODE_DLPFC	ALL.NM_001271790@DYNC1I2@2@+	DYNC1I2	-4.2837	1.84e-05	0	0.096	0	0.029	0.875
ANX	PsychENCODE_DLPFC	ALL.NM_001378@DYNC1I2@2@+	DYNC1I2	-4.289	1.79e-05	0	0.096	0	0.029	0.875
ANX	PsychENCODE_DLPFC	ALL.NM_052859@RFT1@3@-	RFT1	-4.565	4.99e-06	0	0	0.581	0.402	0.016
ANX	PsychENCODE_DLPFC	ALL.NM_014041@SPCS1@3@+	SPCS1	-5.376	7.62e-08	0	0	0.054	0.489	0.457
ANX	PsychENCODE_DLPFC	ALL.NM_001201564@PLRG1@4@-	PLRG1	-4.2983	1.72e-05	0	0.102	0	0.009	0.889
ANX	PsychENCODE_DLPFC	ALL.NM_001008388@CISD2@4@+	CISD2	-4.27179	1.94e-05	0	0.883	0	0.009	0.108
ANX	PsychENCODE_DLPFC	ALL.NM_001364583@PAM@5@+	PAM	-4.8148	1.47e-06	0	0.006	0	0.081	0.913
ANX	PsychENCODE_DLPFC	ALL.NM_198449@EMB@5@-	EMB	4.474	7.68e-06	0.387	0.008	0.329	0.006	0.271
ANX	PsychENCODE_DLPFC	ALL.NM_001254717@DAXX_4@6@-	DAXX	-4.4331	9.29e-06	0	0.143	0	0.842	0.015
ANX	PsychENCODE_DLPFC	ALL.NM_197964@FMC1@7@+	FMC1	4.2546	2.09e-05	0.061	0.045	0.07	0.051	0.773
ANX	PsychENCODE_DLPFC	ALL.NM_018374@TMEM106B@7@+	TMEM106B	5.4765	4.34e-08	0	0.12	0	0.071	0.809
ANX	PsychENCODE_DLPFC	ALL.NM_015458@MTMR9@8@+	MTMR9	-6.076	1.23e-09	0	0	0.526	0.465	0.009
ANX	PsychENCODE_DLPFC	ALL.NM_001369535@NTRK2@9@+	NTRK2	-5.1151	3.14e-07	0.004	0.01	0.006	0.016	0.964
ANX	PsychENCODE_DLPFC	ALL.NM_144591@BORCS7@10@+	BORCS7	-5.941	2.83e-09	0	0	0.285	0.065	0.649
ANX	PsychENCODE_DLPFC	ALL.NM_019040@ELP4@11@+	ELP4	5.74697	9.09e-09	0	0	0.014	0.113	0.873
ANX	PsychENCODE_DLPFC	ALL.NM_001085465@CTNND1@11@+	CTNND1	5.809	6.28e-09	0	0	0	0.03	0.97
ANX	PsychENCODE_DLPFC	ALL.NR_037646@TMX2-CTNND1@11@+	TMX2-CTNND1	5.809	6.28e-09	0	0	0.039	0.029	0.932
ANX	PsychENCODE_DLPFC	ALL.NM_001317231@MTCH2@11@-	MTCH2	4.94646	7.56e-07	0	0.003	0	0.635	0.363
ANX	PsychENCODE_DLPFC	ALL.NM_014342@MTCH2@11@-	MTCH2	4.94447	7.64e-07	0	0.003	0	0.634	0.363
ANX	PsychENCODE_DLPFC	ALL.NM_014239@EIF2B2@14@+	EIF2B2	5.7096	1.13e-08	0	0	0.011	0.114	0.875
ANX	PsychENCODE_DLPFC	ALL.NM_001363805@ARL17B@17@-	ARL17B	-8.241	1.71e-16	0	0	0.03	0.034	0.936
ANX	PsychENCODE_DLPFC	ALL.NM_001113738@ARL17A_2@17@-	ARL17A	8.7973	1.4e-18	0	0	0	0.018	0.982
ANX	PsychENCODE_DLPFC	ALL.NM_001330244@ARL17A_2@17@-	ARL17A	-8.241	1.71e-16	0	0	0.034	0.033	0.933
ANX	PsychENCODE_DLPFC	ALL.NM_001288811@ARL17A_2@17@-	ARL17A	4.8648	1.15e-06	0	0	0.47	0.009	0.521
ANX	ROSMAP_DLPFC	ALL.NM_018216@PANK4@1@-	PANK4	-4.6413	3.46e-06	0.591	0.038	0.325	0.021	0.025
ANX	ROSMAP_DLPFC	ALL.NM_001271790@DYNC1I2@2@+	DYNC1I2	-4.3249	1.53e-05	0	0.089	0	0.026	0.885
ANX	ROSMAP_DLPFC	ALL.NM_001005753@CHMP3@2@-	CHMP3	-4.301	1.7e-05	0	0.049	0	0.03	0.921
ANX	ROSMAP_DLPFC	ALL.NM_001378@DYNC1I2@2@+	DYNC1I2	-4.3192	1.57e-05	0	0.089	0	0.026	0.885
ANX	ROSMAP_DLPFC	ALL.NM_133625@SYN2@3@+	SYN2	4.524	6.07e-06	0.002	0.019	0.003	0.031	0.946
ANX	ROSMAP_DLPFC	ALL.NM_007114@TMF1@3@-	TMF1	4.206	2.6e-05	0.259	0.029	0.334	0.037	0.34
ANX	ROSMAP_DLPFC	ALL.NM_001364583@PAM@5@+	PAM	-4.93	8.22e-07	0	0.003	0	0.036	0.961
ANX	ROSMAP_DLPFC	ALL.NM_002586@PBX2_6@6@-	PBX2	-4.4284	9.5e-06	0	0	0	0.977	0.023
ANX	ROSMAP_DLPFC	ALL.NM_001286432@REV3L@6@-	REV3L	-4.33	1.49e-05	0	0.045	0	0.007	0.949
ANX	ROSMAP_DLPFC	ALL.NM_002117@HLA-C_6@6@-	HLA-C	-4.3732	1.22e-05	0	0.001	0	0.915	0.084
ANX	ROSMAP_DLPFC	ALL.NR_120608@TUBB_7@6@+	TUBB	-4.8165	1.46e-06	0	0.006	0	0	0.994
ANX	ROSMAP_DLPFC	ALL.NM_001293214@TUBB_7@6@+	TUBB	-4.5377	5.69e-06	0	0.016	0	0.003	0.982
ANX	ROSMAP_DLPFC	ALL.NM_001293213@TUBB_7@6@+	TUBB	-5.0225	5.1e-07	0	0.005	0	0	0.995
ANX	ROSMAP_DLPFC	ALL.NM_001286431@REV3L@6@-	REV3L	-4.33	1.49e-05	0	0.045	0	0.007	0.949
ANX	ROSMAP_DLPFC	ALL.NM_004225@MFHAS1@8@-	MFHAS1	-8.9192	4.7e-19	0	0	0	0.606	0.394
ANX	ROSMAP_DLPFC	ALL.NM_001123355@PPP6C@9@-	PPP6C	5.4468	5.13e-08	0	0	0	0.06	0.94
ANX	ROSMAP_DLPFC	ALL.NM_019040@ELP4@11@+	ELP4	5.838	5.28e-09	0	0	0.002	0.341	0.656
ANX	ROSMAP_DLPFC	ALL.NM_001317231@MTCH2@11@-	MTCH2	4.3514	1.35e-05	0	0.003	0	0.626	0.371
ANX	ROSMAP_DLPFC	ALL.NM_014342@MTCH2@11@-	MTCH2	4.3801	1.19e-05	0	0.003	0	0.627	0.371
ANX	ROSMAP_DLPFC	ALL.NM_052845@MMAB@12@-	MMAB	-4.445	8.79e-06	0	0	0	0.951	0.049
ANX	ROSMAP_DLPFC	ALL.NR_126394@ACYP1@14@-	ACYP1	5.862	4.58e-09	0	0	0.021	0.212	0.768
ANX	ROSMAP_DLPFC	ALL.NM_001377267@MAPT_1@17@+	MAPT	-8.622	6.55e-18	0	0	0	0.012	0.988
ANX	ROSMAP_DLPFC	ALL.NM_001113738@ARL17A_2@17@-	ARL17A	-6.166	7.01e-10	0	0	0.255	0.576	0.169
ANX	ROSMAP_DLPFC	ALL.NM_001203251@MAPT_1@17@+	MAPT	-8.632	6.02e-18	0	0	0	0.012	0.988
ANX	ROSMAP_DLPFC	ALL.NM_001288811@ARL17A_2@17@-	ARL17A	8.539	1.35e-17	0	0	0	0.001	0.999
ANX	ROSMAP_DLPFC	ALL.NM_006340@BAIAP2@17@+	BAIAP2	-4.25	2.14e-05	0	0.001	0	0.086	0.912
ANX	ROSMAP_DLPFC	ALL.NM_001256299@LINC02210-CRHR1_2@17@+	LINC02210-CRHR1	-8.635	5.87e-18	0	0	0.44	0.006	0.554
ANX	ROSMAP_DLPFC	ALL.NM_005008@SNU13@22@-	SNU13	-4.304	1.68e-05	0	0	0.02	0.931	0.049
DEP	Brain_Amygdala	ALL.NR_024188@PPP1R21@chr2@+	PPP1R21	4.0839	4.43e-05	0.054	0.008	0.32	0.045	0.573
DEP	Brain_Amygdala	ALL.NM_001193475@PPP1R21@chr2@+	PPP1R21	4.0601	4.91e-05	0.053	0.008	0.314	0.044	0.58
DEP	Brain_Amygdala	ALL.NM_001320884@DYNC1I2@chr2@+	DYNC1I2	-3.8966	9.75e-05	0	0.551	0	0.032	0.417
DEP	Brain_Amygdala	ALL.NM_001142501@MON1A@chr3@-	MON1A	6.09796	1.07e-09	0	0	0.549	0.231	0.22
DEP	Brain_Amygdala	ALL.NM_005514@HLA-B_5@chr6@-	HLA-B	4.396	1.1e-05	0.001	0.001	0.174	0.156	0.668
DEP	Brain_Amygdala	ALL.NM_001113738@ARL17A_1@chr17@-	ARL17A	7.559	4.07e-14	0	0	0	0.01	0.989
DEP	Brain_Anterior_cingulate_cortex_BA24	ALL.NM_001199135@TANK@chr2@+	TANK	3.939	8.18e-05	0.204	0.146	0.029	0.02	0.602
DEP	Brain_Anterior_cingulate_cortex_BA24	ALL.NM_015933@TMA7@chr3@+	TMA7	4.13	3.63e-05	0.115	0.05	0.266	0.115	0.454
DEP	Brain_Anterior_cingulate_cortex_BA24	ALL.NM_001329417@TMA7@chr3@+	TMA7	4.13	3.63e-05	0.109	0.051	0.254	0.118	0.468
DEP	Brain_Anterior_cingulate_cortex_BA24	ALL.NR_038118@MMAB@chr12@-	MMAB	-3.957	7.59e-05	0	0	0.037	0.89	0.072
DEP	Brain_Anterior_cingulate_cortex_BA24	ALL.NM_001113738@ARL17A_1@chr17@-	ARL17A	7.763	8.32e-15	0	0	0	0.012	0.988
DEP	Brain_Anterior_cingulate_cortex_BA24	ALL.NM_032758@PHF5A@chr22@-	PHF5A	5.026	5e-07	0	0.011	0	0.44	0.549
DEP	Brain_Caudate_basal_ganglia	ALL.NM_015933@TMA7@chr3@+	TMA7	4.13	3.63e-05	0.246	0.015	0.57	0.034	0.135
DEP	Brain_Caudate_basal_ganglia	ALL.NM_001329417@TMA7@chr3@+	TMA7	4.13	3.63e-05	0.235	0.018	0.546	0.04	0.16
DEP	Brain_Caudate_basal_ganglia	ALL.NM_005514@HLA-B_5@chr6@-	HLA-B	5.218	1.81e-07	0	0	0.014	0.046	0.94
DEP	Brain_Caudate_basal_ganglia	ALL.NM_001083537@FAM86B1_1@chr8@-	FAM86B1	6.0208	1.74e-09	0.006	0.001	0.573	0.049	0.371
DEP	Brain_Caudate_basal_ganglia	ALL.NM_001317231@MTCH2_1@chr11@-	MTCH2	4.1199	3.79e-05	0	0	0.119	0.798	0.083
DEP	Brain_Caudate_basal_ganglia	ALL.NM_014342@MTCH2_1@chr11@-	MTCH2	4.1143	3.88e-05	0	0	0.114	0.801	0.085
DEP	Brain_Caudate_basal_ganglia	ALL.NM_033121@ANKRD13A@chr12@+	ANKRD13A	4.182	2.89e-05	0	0.093	0	0.906	0.001
DEP	Brain_Caudate_basal_ganglia	ALL.NR_026680@LINC02210_2@chr17@+	LINC02210	-8.561	1.12e-17	0	0	0.097	0.011	0.892
DEP	Brain_Cerebellar_Hemisphere	ALL.NR_152211@AHSA2P@chr2@+	AHSA2P	4.3343	1.46e-05	0	0.84	0	0.017	0.143
DEP	Brain_Cerebellar_Hemisphere	ALL.NM_015933@TMA7@chr3@+	TMA7	4.2708	1.95e-05	0	0.071	0	0.165	0.763
DEP	Brain_Cerebellar_Hemisphere	ALL.NM_001329417@TMA7@chr3@+	TMA7	4.1699	3.05e-05	0	0.071	0	0.165	0.763
DEP	Brain_Cerebellar_Hemisphere	ALL.NM_032316@NICN1@chr3@-	NICN1	-5.967	2.42e-09	0	0	0	0.949	0.051
DEP	Brain_Cerebellar_Hemisphere	ALL.NM_001317231@MTCH2_1@chr11@-	MTCH2	5.348	8.89e-08	0	0	0.365	0.535	0.1
DEP	Brain_Cerebellar_Hemisphere	ALL.NM_014342@MTCH2_1@chr11@-	MTCH2	5.348	8.89e-08	0	0	0.36	0.539	0.101
DEP	Brain_Cerebellar_Hemisphere	ALL.NR_038118@MMAB@chr12@-	MMAB	-4.867	1.13e-06	0	0	0	0.915	0.084
DEP	Brain_Cerebellar_Hemisphere	ALL.NM_014239@EIF2B2@chr14@+	EIF2B2	5.186	2.15e-07	0	0	0.539	0.073	0.388
DEP	Brain_Cerebellar_Hemisphere	ALL.NM_001113738@ARL17A_1@chr17@-	ARL17A	8.38	5.29e-17	0	0	0	0.017	0.983
DEP	Brain_Cerebellar_Hemisphere	ALL.NR_027782@PLEKHM1_2@chr17@-	PLEKHM1	-7.358	1.87e-13	0	0	0.464	0.513	0.024
DEP	Brain_Cerebellar_Hemisphere	ALL.NM_001330244@ARL17A_1@chr17@+	ARL17A	8.567	1.06e-17	0	0	0	0.011	0.989
DEP	Brain_Cerebellar_Hemisphere	ALL.NM_032758@PHF5A@chr22@-	PHF5A	4.227	2.37e-05	0	0.018	0.001	0.729	0.251
DEP	Brain_Cerebellum	ALL.NM_001376788@HP1BP3@chr1@-	HP1BP3	-4.18644	2.83e-05	0.085	0.381	0.011	0.047	0.476
DEP	Brain_Cerebellum	ALL.NM_015933@TMA7@chr3@+	TMA7	4.13	3.63e-05	0.001	0.08	0.002	0.185	0.732
DEP	Brain_Cerebellum	ALL.NM_001329417@TMA7@chr3@+	TMA7	4.229	2.35e-05	0	0.058	0.001	0.134	0.806
DEP	Brain_Cerebellum	ALL.NM_032316@NICN1@chr3@-	NICN1	-6.114	9.72e-10	0	0	0	0.885	0.115
DEP	Brain_Cerebellum	ALL.NM_007024@TMEM115@chr3@-	TMEM115	-5.82861	5.59e-09	0.002	0.001	0.24	0.08	0.678
DEP	Brain_Cerebellum	ALL.NM_005514@HLA-B_5@chr6@-	HLA-B	4.60799	4.07e-06	0	0.007	0	0.991	0.002
DEP	Brain_Cerebellum	ALL.NM_018374@TMEM106B@chr7@+	TMEM106B	6.565	5.2e-11	0	0	0.002	0.007	0.991
DEP	Brain_Cerebellum	ALL.NM_001003677@C11orf49@chr11@+	C11orf49	-5.5622	2.66e-08	0	0	0.668	0.118	0.214
DEP	Brain_Cerebellum	ALL.NM_001317231@MTCH2_1@chr11@-	MTCH2	6.8831	5.86e-12	0	0	0	0.848	0.152
DEP	Brain_Cerebellum	ALL.NM_001278222@C11orf49@chr11@+	C11orf49	-5.4516	4.99e-08	0	0	0.646	0.14	0.213
DEP	Brain_Cerebellum	ALL.NM_014342@MTCH2_1@chr11@-	MTCH2	6.9638	3.31e-12	0	0	0	0.848	0.152
DEP	Brain_Cerebellum	ALL.NM_001376435@CELF1@chr11@-	CELF1	-5.2857	1.25e-07	0	0	0.679	0.117	0.204
DEP	Brain_Cerebellum	ALL.NM_001376369@CELF1@chr11@-	CELF1	-5.291	1.22e-07	0	0	0.682	0.12	0.197
DEP	Brain_Cerebellum	ALL.NM_001003676@C11orf49@chr11@+	C11orf49	-5.5622	2.66e-08	0	0	0.668	0.118	0.214
DEP	Brain_Cerebellum	ALL.NM_001376451@CELF1@chr11@-	CELF1	-5.2749	1.33e-07	0	0	0.679	0.117	0.204
DEP	Brain_Cerebellum	ALL.NM_001172639@CELF1@chr11@-	CELF1	-5.5068	3.65e-08	0	0	0.636	0.12	0.244
DEP	Brain_Cerebellum	ALL.NM_003566@EEA1@chr12@-	EEA1	-4.2807	1.86e-05	0.842	0.135	0.016	0.003	0.004
DEP	Brain_Cerebellum	ALL.NM_001113738@ARL17A_1@chr17@-	ARL17A	8.7932	1.45e-18	0	0	0	0.009	0.991
DEP	Brain_Cerebellum	ALL.NM_001330244@ARL17A_1@chr17@+	ARL17A	8.562	1.11e-17	0	0	0	0.011	0.989
DEP	Brain_Cerebellum	ALL.NM_032758@PHF5A@chr22@-	PHF5A	4.081	4.49e-05	0	0.023	0.005	0.903	0.07
DEP	Brain_Cortex	ALL.NM_016002@SCCPDH@chr1@+	SCCPDH	-4.089	4.33e-05	0.177	0.096	0.005	0.002	0.719
DEP	Brain_Cortex	ALL.NM_201397@GPX1@chr3@-	GPX1	4.1423	3.44e-05	0	0	0	0.756	0.244
DEP	Brain_Cortex	ALL.NM_015933@TMA7@chr3@+	TMA7	4.155	3.25e-05	0	0.079	0	0.184	0.736
DEP	Brain_Cortex	ALL.NM_001329417@TMA7@chr3@+	TMA7	4.1479	3.36e-05	0	0.079	0	0.184	0.737
DEP	Brain_Cortex	ALL.NM_144723@ZMAT2@chr5@+	ZMAT2	-4.626	3.73e-06	0.196	0.011	0.135	0.007	0.651
DEP	Brain_Cortex	ALL.NM_005514@HLA-B_5@chr6@-	HLA-B	4.1054	4.04e-05	0	0	0.002	0.034	0.964
DEP	Brain_Cortex	ALL.NM_001317231@MTCH2_1@chr11@-	MTCH2	5.261	1.43e-07	0	0	0.014	0.946	0.04
DEP	Brain_Cortex	ALL.NM_014342@MTCH2_1@chr11@-	MTCH2	5.261	1.43e-07	0	0	0.011	0.958	0.031
DEP	Brain_Cortex	ALL.NR_152608@MAPKAPK5-AS1@chr12@-	MAPKAPK5-AS1	4.101	4.11e-05	0.305	0.021	0.47	0.033	0.171
DEP	Brain_Cortex	ALL.NM_001318391@UTP4_1@chr16@+	UTP4	4.313	1.61e-05	0.824	0.126	0.039	0.006	0.005
DEP	Brain_Cortex	ALL.NM_032830@UTP4_1@chr16@+	UTP4	4.332	1.48e-05	0.87	0.08	0.041	0.004	0.005
DEP	Brain_Cortex	ALL.NR_034172@KANSL1-AS1_2@chr17@+	KANSL1-AS1	7.394	1.43e-13	0	0	0.091	0.011	0.898
DEP	Brain_Cortex	ALL.NM_001113738@ARL17A_1@chr17@-	ARL17A	8.609	7.36e-18	0	0	0	0.002	0.998
DEP	Brain_Cortex	ALL.NM_001330244@ARL17A_1@chr17@+	ARL17A	4.483	7.35e-06	0	0	0.747	0.02	0.233
DEP	Brain_Cortex	ALL.NM_032758@PHF5A@chr22@-	PHF5A	4.1771	2.95e-05	0.016	0.006	0.644	0.231	0.103
DEP	Brain_Frontal_Cortex_BA9	ALL.NM_015933@TMA7@chr3@+	TMA7	3.994	6.5e-05	0.007	0.083	0.016	0.191	0.703
DEP	Brain_Frontal_Cortex_BA9	ALL.NM_001329417@TMA7@chr3@+	TMA7	4.01	6.08e-05	0.007	0.082	0.017	0.191	0.702
DEP	Brain_Frontal_Cortex_BA9	ALL.NM_005514@HLA-B_5@chr6@-	HLA-B	4.0406	5.33e-05	0	0.006	0.001	0.922	0.071
DEP	Brain_Frontal_Cortex_BA9	ALL.NM_001256879@POLD2@chr7@-	POLD2	-3.965	7.34e-05	0.727	0.042	0.081	0.005	0.146
DEP	Brain_Frontal_Cortex_BA9	ALL.NM_018374@TMEM106B@chr7@+	TMEM106B	4.0769	4.56e-05	0	0	0.001	0.008	0.991
DEP	Brain_Frontal_Cortex_BA9	ALL.NM_001317231@MTCH2_1@chr11@-	MTCH2	5.6433	1.67e-08	0	0	0.604	0.322	0.074
DEP	Brain_Frontal_Cortex_BA9	ALL.NM_014342@MTCH2_1@chr11@-	MTCH2	5.6652	1.47e-08	0	0	0.578	0.345	0.077
DEP	Brain_Frontal_Cortex_BA9	ALL.NM_001322949@FRMD5@chr15@-	FRMD5	4.3703	1.24e-05	0.845	0.098	0.012	0.001	0.044
DEP	Brain_Frontal_Cortex_BA9	ALL.NR_034172@KANSL1-AS1_2@chr17@+	KANSL1-AS1	7.7641	8.22e-15	0	0	0.49	0.008	0.502
DEP	Brain_Frontal_Cortex_BA9	ALL.NM_001113738@ARL17A_1@chr17@-	ARL17A	8.4766	2.32e-17	0	0	0	0.01	0.99
DEP	Brain_Hippocampus	ALL.NM_015933@TMA7@chr3@+	TMA7	4.229	2.35e-05	0.052	0.049	0.12	0.112	0.668
DEP	Brain_Hippocampus	ALL.NM_001329417@TMA7@chr3@+	TMA7	4.229	2.35e-05	0.051	0.049	0.117	0.112	0.671
DEP	Brain_Hippocampus	ALL.NM_014342@MTCH2_1@chr11@-	MTCH2	4.647	3.37e-06	0	0	0.316	0.605	0.079
DEP	Brain_Hippocampus	ALL.NM_001113738@ARL17A_1@chr17@-	ARL17A	8.6861	3.75e-18	0	0	0	0.014	0.986
DEP	Brain_Hypothalamus	ALL.NM_015933@TMA7@chr3@+	TMA7	4.9704	6.68e-07	0.004	0.077	0.009	0.177	0.733
DEP	Brain_Hypothalamus	ALL.NM_001329417@TMA7@chr3@+	TMA7	4.13	3.63e-05	0.037	0.07	0.086	0.163	0.643
DEP	Brain_Hypothalamus	ALL.NM_032316@NICN1@chr3@-	NICN1	-6.761	1.37e-11	0	0	0.642	0.042	0.316
DEP	Brain_Hypothalamus	ALL.NM_005514@HLA-B_5@chr6@-	HLA-B	4.368	1.25e-05	0	0.002	0.038	0.311	0.648
DEP	Brain_Hypothalamus	ALL.NM_001166538@LST1_7@chr6@+	LST1	-4.145	3.4e-05	0.001	0	0.101	0.022	0.877
DEP	Brain_Hypothalamus	ALL.NR_147705@LOC100129129_1@chr8@-	LOC100129129	5.515	3.49e-08	0	0	0.24	0.559	0.201
DEP	Brain_Hypothalamus	ALL.NM_001083537@FAM86B1_1@chr8@-	FAM86B1	5.848	4.96e-09	0.001	0.001	0.115	0.049	0.835
DEP	Brain_Hypothalamus	ALL.NM_014342@MTCH2_1@chr11@-	MTCH2	5.938	2.89e-09	0	0	0.026	0.797	0.177
DEP	Brain_Nucleus_accumbens_basal_ganglia	ALL.NM_015933@TMA7@chr3@+	TMA7	4.091	4.3e-05	0.147	0.046	0.341	0.106	0.36
DEP	Brain_Nucleus_accumbens_basal_ganglia	ALL.NM_001329417@TMA7@chr3@+	TMA7	4.091	4.3e-05	0.172	0.038	0.399	0.089	0.302
DEP	Brain_Nucleus_accumbens_basal_ganglia	ALL.NM_032316@NICN1@chr3@-	NICN1	-6.114	9.72e-10	0	0	0.522	0.404	0.074
DEP	Brain_Nucleus_accumbens_basal_ganglia	ALL.NM_013334@GMPPB@chr3@-	GMPPB	5.456	4.87e-08	0	0	0.906	0.055	0.039
DEP	Brain_Nucleus_accumbens_basal_ganglia	ALL.NM_144723@ZMAT2@chr5@+	ZMAT2	-3.993	6.52e-05	0.559	0.012	0.384	0.008	0.036
DEP	Brain_Nucleus_accumbens_basal_ganglia	ALL.NM_005514@HLA-B_5@chr6@-	HLA-B	4.1439	3.41e-05	0	0.007	0	0.983	0.01
DEP	Brain_Nucleus_accumbens_basal_ganglia	ALL.NM_018374@TMEM106B@chr7@+	TMEM106B	6.565	5.2e-11	0	0	0.057	0.008	0.935
DEP	Brain_Nucleus_accumbens_basal_ganglia	ALL.NM_001083537@FAM86B1_1@chr8@-	FAM86B1	4.047	5.19e-05	0.001	0.005	0.131	0.488	0.374
DEP	Brain_Nucleus_accumbens_basal_ganglia	ALL.NR_152608@MAPKAPK5-AS1@chr12@-	MAPKAPK5-AS1	4.20285	2.64e-05	0.11	0.07	0.168	0.107	0.545
DEP	Brain_Nucleus_accumbens_basal_ganglia	ALL.NM_001113738@ARL17A_1@chr17@-	ARL17A	9.1369	6.42e-20	0	0	0	0.009	0.991
DEP	Brain_Putamen_basal_ganglia	ALL.NM_016002@SCCPDH@chr1@+	SCCPDH	-4.089	4.33e-05	0.044	0.11	0.001	0.003	0.842
DEP	Brain_Putamen_basal_ganglia	ALL.NM_001640@APEH@chr3@+	APEH	6.254	4e-10	0	0	0.933	0.022	0.045
DEP	Brain_Putamen_basal_ganglia	ALL.NM_001317231@MTCH2_1@chr11@-	MTCH2	5.1997	2e-07	0	0	0.019	0.925	0.056
DEP	Brain_Putamen_basal_ganglia	ALL.NR_152608@MAPKAPK5-AS1@chr12@-	MAPKAPK5-AS1	3.913	9.12e-05	0.055	0.092	0.084	0.14	0.63
DEP	Brain_Putamen_basal_ganglia	ALL.NM_004450@ERH@chr14@-	ERH	-3.9164	8.99e-05	0.03	0.005	0.259	0.042	0.665
DEP	Brain_Putamen_basal_ganglia	ALL.NR_034172@KANSL1-AS1_2@chr17@+	KANSL1-AS1	8.567	1.06e-17	0	0	0.136	0.009	0.855
DEP	Brain_Putamen_basal_ganglia	ALL.NM_001113738@ARL17A_1@chr17@-	ARL17A	7.795	6.46e-15	0	0	0	0.011	0.989
DEP	Brain_Spinal_cord_cervical_c-1	ALL.NM_015933@TMA7@chr3@+	TMA7	4.1275	3.67e-05	0.056	0.063	0.13	0.145	0.606
DEP	Brain_Spinal_cord_cervical_c-1	ALL.NM_001329417@TMA7@chr3@+	TMA7	4.071	4.68e-05	0.063	0.061	0.147	0.142	0.586
DEP	Brain_Spinal_cord_cervical_c-1	ALL.NM_032316@NICN1@chr3@-	NICN1	-6.614	3.74e-11	0	0	0.854	0.034	0.111
DEP	Brain_Spinal_cord_cervical_c-1	ALL.NM_144723@ZMAT2@chr5@+	ZMAT2	-4.984	6.22e-07	0.265	0.086	0.182	0.059	0.408
DEP	Brain_Spinal_cord_cervical_c-1	ALL.NM_001166538@LST1_7@chr6@+	LST1	-4.0929	4.26e-05	0.004	0	0.56	0.067	0.369
DEP	Brain_Spinal_cord_cervical_c-1	ALL.NM_002117@HLA-C_6@chr6@-	HLA-C	-3.994	6.5e-05	0	0.007	0	0.992	0.001
DEP	Brain_Spinal_cord_cervical_c-1	ALL.NR_029461@LST1_7@chr6@+	LST1	-4.4471	8.7e-06	0.004	0	0.605	0.05	0.341
DEP	Brain_Spinal_cord_cervical_c-1	ALL.NR_029462@LST1_7@chr6@+	LST1	-4.3615	1.29e-05	0.004	0	0.566	0.05	0.38
DEP	Brain_Spinal_cord_cervical_c-1	ALL.NR_038118@MMAB@chr12@-	MMAB	-4.702	2.58e-06	0	0	0.795	0.158	0.046
DEP	Brain_Spinal_cord_cervical_c-1	ALL.NM_001113738@ARL17A_1@chr17@-	ARL17A	8.388	4.94e-17	0	0	0.001	0.01	0.989
DEP	Brain_Spinal_cord_cervical_c-1	ALL.NR_026680@LINC02210_2@chr17@+	LINC02210	-6.479	9.23e-11	0	0	0.002	0.013	0.985
DEP	Brain_Substantia_nigra	ALL.NR_049786@SNX17@chr2@+	SNX17	4.307	1.66e-05	0.439	0.152	0.092	0.031	0.286
DEP	Brain_Substantia_nigra	ALL.NM_001267060@SNX17@chr2@+	SNX17	4.307	1.66e-05	0.439	0.152	0.092	0.031	0.286
DEP	Brain_Substantia_nigra	ALL.NM_177983@PPM1G@chr2@-	PPM1G	4.604	4.15e-06	0.573	0.092	0.119	0.019	0.197
DEP	Brain_Substantia_nigra	ALL.NM_032316@NICN1@chr3@-	NICN1	-6.9705	3.16e-12	0	0	0.572	0.183	0.245
DEP	Brain_Substantia_nigra	ALL.NM_005514@HLA-B_5@chr6@-	HLA-B	4.3218	1.55e-05	0.004	0.001	0.536	0.081	0.379
DEP	Brain_Substantia_nigra	ALL.NM_145029@C6orf136_6@chr6@+	C6orf136	-4.6275	3.7e-06	0.002	0	0.348	0.022	0.628
DEP	Brain_Substantia_nigra	ALL.NM_002117@HLA-C_6@chr6@-	HLA-C	-4.3453	1.39e-05	0	0.004	0.031	0.563	0.402
DEP	PsychENCODE_DLPFC	ALL.NM_001375444@FOXN2@2@+	FOXN2	5.0469	4.49e-07	0.003	0.016	0.016	0.096	0.868
DEP	PsychENCODE_DLPFC	ALL.NM_001375712@ABI2@2@+	ABI2	-4.319	1.57e-05	0.446	0.008	0.421	0.007	0.118
DEP	PsychENCODE_DLPFC	ALL.NM_001329455@GPX1@3@-	GPX1	4.6542	3.25e-06	0	0	0.04	0.066	0.894
DEP	PsychENCODE_DLPFC	ALL.NM_173824@C3orf38@3@+	C3orf38	-4.583	4.58e-06	0.032	0.013	0.06	0.025	0.87
DEP	PsychENCODE_DLPFC	ALL.NM_001351106@USP19@3@-	USP19	5.5132	3.52e-08	0	0	0.186	0.382	0.432
DEP	PsychENCODE_DLPFC	ALL.NM_001329503@GPX1@3@-	GPX1	4.7651	1.89e-06	0	0	0.122	0.051	0.828
DEP	PsychENCODE_DLPFC	ALL.NM_032316@NICN1@3@-	NICN1	-4.306	1.66e-05	0	0	0.53	0.289	0.181
DEP	PsychENCODE_DLPFC	ALL.NM_000581@GPX1@3@-	GPX1	4.7123	2.45e-06	0	0	0.033	0.058	0.909
DEP	PsychENCODE_DLPFC	ALL.NM_001008388@CISD2@4@+	CISD2	-4.4498	8.6e-06	0	0.579	0	0.029	0.392
DEP	PsychENCODE_DLPFC	ALL.NM_198449@EMB@5@-	EMB	4.619	3.86e-06	0.213	0.004	0.483	0.009	0.291
DEP	PsychENCODE_DLPFC	ALL.NM_018374@TMEM106B@7@+	TMEM106B	6.38412	1.72e-10	0	0	0	0.007	0.993
DEP	PsychENCODE_DLPFC	ALL.NM_005302@GPR37@7@-	GPR37	-4.57159	4.84e-06	0	0.015	0.011	0.654	0.319
DEP	PsychENCODE_DLPFC	ALL.NM_032389@ARFGAP2@11@-	ARFGAP2	-5.249	1.53e-07	0	0	0.931	0.049	0.02
DEP	PsychENCODE_DLPFC	ALL.NM_001085465@CTNND1@11@+	CTNND1	4.349	1.37e-05	0	0.041	0	0.011	0.948
DEP	PsychENCODE_DLPFC	ALL.NM_001242832@ARFGAP2@11@-	ARFGAP2	-5.249	1.53e-07	0	0	0.931	0.049	0.02
DEP	PsychENCODE_DLPFC	ALL.NR_037646@TMX2-CTNND1@11@+	TMX2-CTNND1	4.349	1.37e-05	0.049	0.039	0.014	0.01	0.887
DEP	PsychENCODE_DLPFC	ALL.NM_001317231@MTCH2@11@-	MTCH2	5.4941	3.93e-08	0	0	0	0.848	0.152
DEP	PsychENCODE_DLPFC	ALL.NM_014342@MTCH2@11@-	MTCH2	5.4831	4.18e-08	0	0	0	0.847	0.153
DEP	PsychENCODE_DLPFC	ALL.NM_001363805@ARL17B@17@-	ARL17B	-8.328	8.22e-17	0	0	0.026	0.029	0.945
DEP	PsychENCODE_DLPFC	ALL.NM_001113738@ARL17A_2@17@-	ARL17A	8.2831	1.2e-16	0	0	0	0.015	0.985
DEP	PsychENCODE_DLPFC	ALL.NM_001330244@ARL17A_2@17@-	ARL17A	-8.328	8.22e-17	0	0	0.03	0.029	0.941
DEP	PsychENCODE_DLPFC	ALL.NM_001288811@ARL17A_2@17@-	ARL17A	4.7566	1.97e-06	0	0	0.471	0.009	0.519
DEP	ROSMAP_DLPFC	ALL.NM_001329455@GPX1@3@-	GPX1	-7.6451	2.09e-14	0	0	0	0.02	0.98
DEP	ROSMAP_DLPFC	ALL.NM_201397@GPX1@3@-	GPX1	5.0516	4.38e-07	0	0	0.462	0.186	0.353
DEP	ROSMAP_DLPFC	ALL.NM_001349194@RBM6@3@+	RBM6	-4.47	7.82e-06	0	0	0.004	0.996	0
DEP	ROSMAP_DLPFC	ALL.NM_001329503@GPX1@3@-	GPX1	-6.8259	8.74e-12	0	0	0	0.02	0.98
DEP	ROSMAP_DLPFC	ALL.NM_001271023@ATRIP@3@+	ATRIP	4.521	6.16e-06	0	0.097	0	0.227	0.676
DEP	ROSMAP_DLPFC	ALL.NM_032316@NICN1@3@-	NICN1	-6.077	1.22e-09	0	0	0	0.895	0.105
DEP	ROSMAP_DLPFC	ALL.NM_000581@GPX1@3@-	GPX1	-7.7512	9.1e-15	0	0	0	0.02	0.98
DEP	ROSMAP_DLPFC	ALL.NM_004225@MFHAS1@8@-	MFHAS1	-6.0101	1.85e-09	0	0	0	0.148	0.852
DEP	ROSMAP_DLPFC	ALL.NM_019040@ELP4@11@+	ELP4	4.803	1.56e-06	0	0.005	0.001	0.073	0.922
DEP	ROSMAP_DLPFC	ALL.NM_014756@CKAP5@11@-	CKAP5	-4.9144	8.9e-07	0	0	0	0.959	0.041
DEP	ROSMAP_DLPFC	ALL.NM_001008938@CKAP5@11@-	CKAP5	5.1934	2.07e-07	0	0	0	0.237	0.763
DEP	ROSMAP_DLPFC	ALL.NM_001317231@MTCH2@11@-	MTCH2	4.8269	1.39e-06	0	0	0	0.853	0.147
DEP	ROSMAP_DLPFC	ALL.NM_014342@MTCH2@11@-	MTCH2	4.8551	1.2e-06	0	0	0	0.852	0.148
DEP	ROSMAP_DLPFC	ALL.NR_126394@ACYP1@14@-	ACYP1	4.787	1.69e-06	0	0	0.018	0.179	0.803
DEP	ROSMAP_DLPFC	ALL.NM_001377267@MAPT_1@17@+	MAPT	-8.6232	6.51e-18	0	0	0	0.012	0.988
DEP	ROSMAP_DLPFC	ALL.NM_001113738@ARL17A_2@17@-	ARL17A	-5.2832	1.27e-07	0	0	0.255	0.576	0.17
DEP	ROSMAP_DLPFC	ALL.NM_001203251@MAPT_1@17@+	MAPT	-8.5898	8.71e-18	0	0	0	0.012	0.988
DEP	ROSMAP_DLPFC	ALL.NM_001288811@ARL17A_2@17@-	ARL17A	8.6072	7.49e-18	0	0	0	0.002	0.998
DEP	ROSMAP_DLPFC	ALL.NM_001256299@LINC02210-CRHR1_2@17@+	LINC02210-CRHR1	-8.567	1.06e-17	0	0	0.442	0.006	0.552
DEP	ROSMAP_DLPFC	ALL.NM_001382359@C17orf58_1@17@-	C17orf58	4.8155	1.47e-06	0	0.012	0	0.049	0.939
MDD	Brain_Amygdala	ALL.NM_006569@CGREF1@chr2@-	CGREF1	3.932	8.44e-05	0.143	0.709	0.002	0.007	0.139
MDD	Brain_Amygdala	ALL.NM_030885@MAP4@chr3@-	MAP4	-4.078	4.54e-05	0.067	0.264	0	0	0.668
MDD	Brain_Amygdala	ALL.NM_001142501@MON1A@chr3@-	MON1A	4.8305	1.36e-06	0.001	0	0.148	0.062	0.789
MDD	Brain_Amygdala	ALL.NM_005514@HLA-B_5@chr6@-	HLA-B	4.6181	3.87e-06	0.354	0.319	0.015	0.013	0.299
MDD	Brain_Amygdala	ALL.NM_001113738@ARL17A_1@chr17@-	ARL17A	4.0081	6.12e-05	0.001	0.036	0	0.015	0.949
MDD	Brain_Anterior_cingulate_cortex_BA24	ALL.NM_002117@HLA-C_6@chr6@-	HLA-C	-4.066	4.79e-05	0	0.598	0	0.025	0.377
MDD	Brain_Caudate_basal_ganglia	ALL.NM_201397@GPX1@chr3@-	GPX1	4.12192	3.76e-05	0	0.003	0.021	0.826	0.15
MDD	Brain_Caudate_basal_ganglia	ALL.NM_005514@HLA-B_5@chr6@-	HLA-B	5.2771	1.31e-07	0.075	0.242	0.003	0.009	0.671
MDD	Brain_Caudate_basal_ganglia	ALL.NM_002117@HLA-C_6@chr6@-	HLA-C	-4.2054	2.61e-05	0	0.944	0	0.04	0.017
MDD	Brain_Caudate_basal_ganglia	ALL.NR_026680@LINC02210_2@chr17@+	LINC02210	-4.593	4.37e-06	0.237	0.028	0.082	0.009	0.644
MDD	Brain_Cerebellar_Hemisphere	ALL.NM_005514@HLA-B_5@chr6@-	HLA-B	4.337	1.45e-05	0.628	0.269	0.026	0.011	0.065
MDD	Brain_Cerebellar_Hemisphere	ALL.NM_001113738@ARL17A_1@chr17@-	ARL17A	4.665	3.09e-06	0	0.029	0	0.012	0.959
MDD	Brain_Cerebellar_Hemisphere	ALL.NM_001330244@ARL17A_1@chr17@+	ARL17A	4.627	3.71e-06	0	0.035	0	0.011	0.954
MDD	Brain_Cerebellum	ALL.NM_007024@TMEM115@chr3@-	TMEM115	-4.309	1.64e-05	0.601	0.201	0.05	0.016	0.131
MDD	Brain_Cerebellum	ALL.NM_005514@HLA-B_5@chr6@-	HLA-B	4.7992	1.59e-06	0	0.946	0	0.04	0.014
MDD	Brain_Cerebellum	ALL.NM_018374@TMEM106B@chr7@+	TMEM106B	4.316	1.59e-05	0.033	0.121	0.005	0.017	0.824
MDD	Brain_Cerebellum	ALL.NM_003566@EEA1@chr12@-	EEA1	-4.3993	1.09e-05	0.852	0.136	0.008	0.001	0.002
MDD	Brain_Cerebellum	ALL.NM_001113738@ARL17A_1@chr17@-	ARL17A	5.0758	3.86e-07	0	0.03	0	0.012	0.958
MDD	Brain_Cerebellum	ALL.NM_001330244@ARL17A_1@chr17@+	ARL17A	4.646	3.38e-06	0	0.032	0	0.01	0.958
MDD	Brain_Cortex	ALL.NM_201397@GPX1@chr3@-	GPX1	5.0313	4.87e-07	0	0.004	0	0.99	0.005
MDD	Brain_Cortex	ALL.NM_005514@HLA-B_5@chr6@-	HLA-B	4.33307	1.47e-05	0.025	0.471	0.001	0.019	0.485
MDD	Brain_Cortex	ALL.NM_001113738@ARL17A_1@chr17@-	ARL17A	4.647	3.37e-06	0	0.032	0	0.013	0.955
MDD	Brain_Frontal_Cortex_BA9	ALL.NR_034172@KANSL1-AS1_2@chr17@+	KANSL1-AS1	4.788	1.68e-06	0.584	0.01	0.202	0.003	0.201
MDD	Brain_Frontal_Cortex_BA9	ALL.NM_001113738@ARL17A_1@chr17@-	ARL17A	4.91	9.08e-07	0	0.032	0	0.013	0.955
MDD	Brain_Hippocampus	ALL.NM_002117@HLA-C_6@chr6@-	HLA-C	-3.8758	0.000106	0	0.943	0	0.04	0.017
MDD	Brain_Hippocampus	ALL.NM_001113738@ARL17A_1@chr17@-	ARL17A	5.561	2.69e-08	0	0.025	0	0.01	0.964
MDD	Brain_Hypothalamus	ALL.NM_005514@HLA-B_5@chr6@-	HLA-B	4.0105	6.06e-05	0.09	0.739	0.004	0.031	0.136
MDD	Brain_Hypothalamus	ALL.NM_001166538@LST1_7@chr6@+	LST1	-4.2881	1.8e-05	0.643	0.146	0.027	0.006	0.178
MDD	Brain_Nucleus_accumbens_basal_ganglia	ALL.NM_013334@GMPPB@chr3@-	GMPPB	4.25	2.14e-05	0.004	0	0.902	0.055	0.039
MDD	Brain_Nucleus_accumbens_basal_ganglia	ALL.NM_018374@TMEM106B@chr7@+	TMEM106B	4.316	1.59e-05	0.46	0.07	0.067	0.01	0.393
MDD	Brain_Nucleus_accumbens_basal_ganglia	ALL.NM_001113738@ARL17A_1@chr17@-	ARL17A	4.8601	1.17e-06	0	0.034	0	0.014	0.952
MDD	Brain_Putamen_basal_ganglia	ALL.NM_001640@APEH@chr3@+	APEH	4.375	1.21e-05	0.004	0	0.931	0.022	0.043
MDD	Brain_Putamen_basal_ganglia	ALL.NR_034172@KANSL1-AS1_2@chr17@+	KANSL1-AS1	4.627	3.71e-06	0.285	0.021	0.098	0.007	0.588
MDD	Brain_Putamen_basal_ganglia	ALL.NM_001113738@ARL17A_1@chr17@-	ARL17A	5.038	4.71e-07	0	0.029	0	0.012	0.96
MDD	Brain_Spinal_cord_cervical_c-1	ALL.NM_144723@ZMAT2@chr5@+	ZMAT2	-4.3812	1.18e-05	0.697	0.225	0.019	0.006	0.052
MDD	Brain_Spinal_cord_cervical_c-1	ALL.NM_001166538@LST1_7@chr6@+	LST1	-5.12	3.06e-07	0.828	0.1	0.035	0.004	0.033
MDD	Brain_Spinal_cord_cervical_c-1	ALL.NM_002117@HLA-C_6@chr6@-	HLA-C	-4.057	4.97e-05	0	0.944	0	0.04	0.017
MDD	Brain_Spinal_cord_cervical_c-1	ALL.NR_029461@LST1_7@chr6@+	LST1	-4.946	7.56e-07	0.866	0.072	0.037	0.003	0.022
MDD	Brain_Spinal_cord_cervical_c-1	ALL.NR_029462@LST1_7@chr6@+	LST1	-4.756	1.97e-06	0.858	0.076	0.037	0.003	0.026
MDD	Brain_Spinal_cord_cervical_c-1	ALL.NM_001113738@ARL17A_1@chr17@-	ARL17A	4.6439	3.42e-06	0.003	0.034	0.001	0.014	0.947
MDD	Brain_Spinal_cord_cervical_c-1	ALL.NR_026680@LINC02210_2@chr17@+	LINC02210	-4.2691	1.96e-05	0.006	0.039	0.002	0.013	0.94
MDD	Brain_Substantia_nigra	ALL.NM_005514@HLA-B_5@chr6@-	HLA-B	4.5068	6.58e-06	0.731	0.111	0.031	0.005	0.123
MDD	Brain_Substantia_nigra	ALL.NM_145029@C6orf136_6@chr6@+	C6orf136	-4.3203	1.56e-05	0.695	0.044	0.028	0.002	0.231
MDD	PsychENCODE_DLPFC	ALL.NM_001329455@GPX1@3@-	GPX1	4.5266	5.99e-06	0	0.001	0.092	0.152	0.755
MDD	PsychENCODE_DLPFC	ALL.NM_001329503@GPX1@3@-	GPX1	4.6034	4.16e-06	0.001	0.001	0.259	0.109	0.63
MDD	PsychENCODE_DLPFC	ALL.NM_000581@GPX1@3@-	GPX1	4.5265	6e-06	0	0.001	0.071	0.127	0.802
MDD	PsychENCODE_DLPFC	ALL.NM_018374@TMEM106B@7@+	TMEM106B	4.61475	3.94e-06	0	0.163	0	0.022	0.815
MDD	PsychENCODE_DLPFC	ALL.NM_001363805@ARL17B@17@-	ARL17B	-4.598	4.27e-06	0.033	0.037	0.015	0.016	0.9
MDD	PsychENCODE_DLPFC	ALL.NM_001113738@ARL17A_2@17@-	ARL17A	5.27611	1.32e-07	0	0.031	0	0.013	0.957
MDD	PsychENCODE_DLPFC	ALL.NM_001330244@ARL17A_2@17@-	ARL17A	-4.598	4.27e-06	0.037	0.037	0.016	0.016	0.894
MDD	ROSMAP_DLPFC	ALL.NM_001329455@GPX1@3@-	GPX1	-4.9118	9.03e-07	0	0.002	0	0.52	0.477
MDD	ROSMAP_DLPFC	ALL.NM_001329503@GPX1@3@-	GPX1	-4.636	3.55e-06	0	0.002	0	0.515	0.482
MDD	ROSMAP_DLPFC	ALL.NM_000581@GPX1@3@-	GPX1	-4.9095	9.13e-07	0	0.002	0	0.522	0.475
MDD	ROSMAP_DLPFC	ALL.NM_002154@HSPA4@5@+	HSPA4	4.231	2.33e-05	0.177	0.132	0.039	0.029	0.623
MDD	ROSMAP_DLPFC	ALL.NM_001377267@MAPT_1@17@+	MAPT	-4.897	9.73e-07	0	0.038	0	0.012	0.95
MDD	ROSMAP_DLPFC	ALL.NM_001203251@MAPT_1@17@+	MAPT	-4.644	3.41e-06	0	0.038	0	0.012	0.95
MDD	ROSMAP_DLPFC	ALL.NM_001288811@ARL17A_2@17@-	ARL17A	4.647	3.37e-06	0	0.032	0	0.013	0.955
MDD	ROSMAP_DLPFC	ALL.NM_001256299@LINC02210-CRHR1_2@17@+	LINC02210-CRHR1	-4.627	3.71e-06	0.561	0.009	0.197	0.003	0.23
PTSD	Brain_Amygdala	ALL.NM_006569@CGREF1@chr2@-	CGREF1	4.4049	1.06e-05	0.002	0.008	0.007	0.035	0.948
PTSD	Brain_Amygdala	ALL.NM_001142501@MON1A@chr3@-	MON1A	5.604	2.1e-08	0	0	0.142	0.059	0.799
PTSD	Brain_Amygdala	ALL.NM_001113738@ARL17A_1@chr17@-	ARL17A	5.032	4.87e-07	0	0	0	0.012	0.988
PTSD	Brain_Anterior_cingulate_cortex_BA24	ALL.NM_001291931@TSNARE1@chr8@-	TSNARE1	-3.924	8.71e-05	0.003	0	0.311	0.029	0.656
PTSD	Brain_Anterior_cingulate_cortex_BA24	ALL.NM_001113738@ARL17A_1@chr17@-	ARL17A	4.8285	1.38e-06	0	0	0	0.015	0.985
PTSD	Brain_Caudate_basal_ganglia	ALL.NM_005514@HLA-B_5@chr6@-	HLA-B	4.6	4.22e-06	0.215	0.696	0.001	0.004	0.083
PTSD	Brain_Caudate_basal_ganglia	ALL.NR_026680@LINC02210_2@chr17@+	LINC02210	-6.841	7.86e-12	0	0	0.115	0.013	0.873
PTSD	Brain_Caudate_basal_ganglia	ALL.NR_024355@LINC00634@chr22@+	LINC00634	4.111	3.94e-05	0.506	0.063	0.027	0.003	0.402
PTSD	Brain_Cerebellar_Hemisphere	ALL.NM_001122772@AGAP2@chr12@-	AGAP2	-4.79795	1.6e-06	0.132	0.055	0.309	0.129	0.374
PTSD	Brain_Cerebellar_Hemisphere	ALL.NM_014770@AGAP2@chr12@-	AGAP2	-4.12624	3.69e-05	0.125	0.07	0.292	0.164	0.349
PTSD	Brain_Cerebellar_Hemisphere	ALL.NM_001113738@ARL17A_1@chr17@-	ARL17A	6.256	3.95e-10	0	0	0	0.015	0.985
PTSD	Brain_Cerebellar_Hemisphere	ALL.NR_027782@PLEKHM1_2@chr17@-	PLEKHM1	-6.697	2.13e-11	0	0	0.034	0.036	0.93
PTSD	Brain_Cerebellar_Hemisphere	ALL.NM_001330244@ARL17A_1@chr17@+	ARL17A	6.876	6.16e-12	0	0	0	0.011	0.989
PTSD	Brain_Cerebellum	ALL.NM_007024@TMEM115@chr3@-	TMEM115	-4.041	5.32e-05	0.002	0.001	0.248	0.082	0.667
PTSD	Brain_Cerebellum	ALL.NM_144723@ZMAT2@chr5@+	ZMAT2	-4.4367	9.14e-06	0.037	0.02	0.307	0.165	0.47
PTSD	Brain_Cerebellum	ALL.NM_144664@FAM76B@chr11@-	FAM76B	4.495	6.96e-06	0.075	0.024	0.055	0.017	0.83
PTSD	Brain_Cerebellum	ALL.NM_001113738@ARL17A_1@chr17@-	ARL17A	6.2425	4.31e-10	0	0	0	0.01	0.99
PTSD	Brain_Cerebellum	ALL.NM_001330244@ARL17A_1@chr17@+	ARL17A	6.831	8.43e-12	0	0	0	0.015	0.985
PTSD	Brain_Cerebellum	ALL.NM_001321021@UBA52@chr19@+	UBA52	-4.0482	5.16e-05	0	0.017	0	0.979	0.005
PTSD	Brain_Cerebellum	ALL.NM_001033930@UBA52@chr19@+	UBA52	-4.1081	3.99e-05	0	0.017	0	0.979	0.005
PTSD	Brain_Cortex	ALL.NM_006569@CGREF1@chr2@-	CGREF1	4.96914	6.72e-07	0.006	0.009	0.026	0.037	0.923
PTSD	Brain_Cortex	ALL.NM_144723@ZMAT2@chr5@+	ZMAT2	-5.256	1.47e-07	0.014	0.001	0.112	0.005	0.868
PTSD	Brain_Cortex	ALL.NR_034172@KANSL1-AS1_2@chr17@+	KANSL1-AS1	4.4937	7e-06	0	0	0.092	0.011	0.896
PTSD	Brain_Cortex	ALL.NM_001113738@ARL17A_1@chr17@-	ARL17A	6.346	2.21e-10	0	0	0	0.008	0.992
PTSD	Brain_Cortex	ALL.NM_001492@GDF1@chr19@-	GDF1	4.349	1.37e-05	0.015	0.001	0.876	0.059	0.049
PTSD	Brain_Frontal_Cortex_BA9	ALL.NM_006569@CGREF1@chr2@-	CGREF1	4.84	1.3e-06	0.062	0.004	0.277	0.018	0.638
PTSD	Brain_Frontal_Cortex_BA9	ALL.NR_034172@KANSL1-AS1_2@chr17@+	KANSL1-AS1	6.3078	2.83e-10	0	0	0.494	0.008	0.498
PTSD	Brain_Frontal_Cortex_BA9	ALL.NM_001113738@ARL17A_1@chr17@-	ARL17A	6.1562	7.45e-10	0	0	0	0.012	0.988
PTSD	Brain_Hippocampus	ALL.NM_001346546@CRAT@chr9@-	CRAT	-4.072	4.67e-05	0.814	0.132	0.021	0.003	0.03
PTSD	Brain_Hippocampus	ALL.NM_001113738@ARL17A_1@chr17@-	ARL17A	6.1656	7.02e-10	0	0	0	0.01	0.99
PTSD	Brain_Hypothalamus	ALL.NR_026680@LINC02210_2@chr17@+	LINC02210	-4.9724	6.61e-07	0	0	0.704	0.021	0.276
PTSD	Brain_Hypothalamus	ALL.NM_001321021@UBA52@chr19@+	UBA52	-4.3407	1.42e-05	0.008	0.005	0.493	0.324	0.169
PTSD	Brain_Hypothalamus	ALL.NM_001033930@UBA52@chr19@+	UBA52	-4.4602	8.19e-06	0.007	0.006	0.431	0.343	0.213
PTSD	Brain_Nucleus_accumbens_basal_ganglia	ALL.NM_013334@GMPPB@chr3@-	GMPPB	5.462	4.71e-08	0.002	0	0.553	0.033	0.412
PTSD	Brain_Nucleus_accumbens_basal_ganglia	ALL.NM_001122772@AGAP2@chr12@-	AGAP2	-4.784	1.72e-06	0.182	0.024	0.425	0.056	0.312
PTSD	Brain_Nucleus_accumbens_basal_ganglia	ALL.NR_036442@LMF1@chr16@-	LMF1	4.341	1.42e-05	0.014	0.406	0.001	0.02	0.56
PTSD	Brain_Nucleus_accumbens_basal_ganglia	ALL.NM_001113738@ARL17A_1@chr17@-	ARL17A	6.4895	8.61e-11	0	0	0	0.011	0.989
PTSD	Brain_Putamen_basal_ganglia	ALL.NM_001122772@AGAP2@chr12@-	AGAP2	-4.099	4.14e-05	0.036	0.029	0.085	0.066	0.784
PTSD	Brain_Putamen_basal_ganglia	ALL.NR_034172@KANSL1-AS1_2@chr17@+	KANSL1-AS1	6.876	6.16e-12	0	0	0.133	0.009	0.858
PTSD	Brain_Putamen_basal_ganglia	ALL.NM_001113738@ARL17A_1@chr17@-	ARL17A	6.447	1.14e-10	0	0	0	0.011	0.989
PTSD	Brain_Spinal_cord_cervical_c-1	ALL.NM_144723@ZMAT2@chr5@+	ZMAT2	-4.3713	1.24e-05	0.039	0.013	0.321	0.103	0.524
PTSD	Brain_Spinal_cord_cervical_c-1	ALL.NM_144664@FAM76B@chr11@-	FAM76B	4.381	1.18e-05	0.451	0.022	0.328	0.016	0.184
PTSD	Brain_Spinal_cord_cervical_c-1	ALL.NM_001113738@ARL17A_1@chr17@-	ARL17A	6.1452	7.98e-10	0	0	0.001	0.014	0.984
PTSD	Brain_Spinal_cord_cervical_c-1	ALL.NR_026680@LINC02210_2@chr17@+	LINC02210	-6.489	8.64e-11	0	0	0.002	0.013	0.985
PTSD	PsychENCODE_DLPFC	ALL.NM_138729@ST7L@1@-	ST7L	-4.289	1.79e-05	0.176	0.045	0.084	0.021	0.674
PTSD	PsychENCODE_DLPFC	ALL.NM_001256736@SSBP2@5@-	SSBP2	-4.427	9.56e-06	0	0.035	0	0.001	0.964
PTSD	PsychENCODE_DLPFC	ALL.NM_001085465@CTNND1@11@+	CTNND1	4.62	3.84e-06	0	0.015	0	0.01	0.975
PTSD	PsychENCODE_DLPFC	ALL.NR_037646@TMX2-CTNND1@11@+	TMX2-CTNND1	4.62	3.84e-06	0.018	0.014	0.014	0.01	0.943
PTSD	PsychENCODE_DLPFC	ALL.NM_001363805@ARL17B@17@-	ARL17B	-6.348	2.18e-10	0	0	0.008	0.008	0.984
PTSD	PsychENCODE_DLPFC	ALL.NM_001113738@ARL17A_2@17@-	ARL17A	6.7272	1.73e-11	0	0	0	0.011	0.989
PTSD	PsychENCODE_DLPFC	ALL.NM_001330244@ARL17A_2@17@-	ARL17A	-6.348	2.18e-10	0	0	0.009	0.008	0.983
PTSD	PsychENCODE_DLPFC	ALL.NR_026680@LINC02210_2@17@+	LINC02210	-4.5226	6.11e-06	0.281	0.016	0.016	0	0.686
PTSD	PsychENCODE_DLPFC	ALL.NM_198207@CERS1@19@-	CERS1	-4.2973	1.73e-05	0	0.012	0.003	0.981	0.004
PTSD	PsychENCODE_DLPFC	ALL.NM_001290265@CERS1@19@-	CERS1	-4.2978	1.72e-05	0	0.012	0.004	0.98	0.004
PTSD	ROSMAP_DLPFC	ALL.NM_006488@KHK@2@+	KHK	4.77	1.84e-06	0	0.007	0.001	0.029	0.962
PTSD	ROSMAP_DLPFC	ALL.NM_016156@MTMR2@11@-	MTMR2	4.4538	8.44e-06	0.002	0.033	0.001	0.019	0.944
PTSD	ROSMAP_DLPFC	ALL.NM_001377267@MAPT_1@17@+	MAPT	-7.2922	3.05e-13	0	0	0	0.012	0.988
PTSD	ROSMAP_DLPFC	ALL.NM_001113738@ARL17A_2@17@-	ARL17A	-4.8726	1.1e-06	0	0	0.254	0.575	0.171
PTSD	ROSMAP_DLPFC	ALL.NM_001203251@MAPT_1@17@+	MAPT	-6.9193	4.54e-12	0	0	0	0.012	0.988
PTSD	ROSMAP_DLPFC	ALL.NM_001288811@ARL17A_2@17@-	ARL17A	6.346	2.21e-10	0	0	0	0.008	0.992
PTSD	ROSMAP_DLPFC	ALL.NM_001256299@LINC02210-CRHR1_2@17@+	LINC02210-CRHR1	-6.876	6.16e-12	0	0	0.531	0.008	0.462
AD	Brain_Amygdala	ALL.NM_002123@HLA-DQB1@chr6@-	HLA-DQB1	4.3831	1.17e-05	0	0	0.001	0.942	0.058
AD	Brain_Amygdala	ALL.NM_002125@HLA-DRB5@chr6@-	HLA-DRB5	3.994	6.5e-05	0	0	0.001	0.999	0
AD	Brain_Amygdala	ALL.NM_000483@APOC2@chr19@+	APOC2	9.01312	2e-19	0	0	0	1	0
AD	Brain_Anterior_cingulate_cortex_BA24	ALL.NM_002123@HLA-DQB1@chr6@-	HLA-DQB1	4.7568	1.97e-06	0	0	0.005	0.874	0.122
AD	Brain_Anterior_cingulate_cortex_BA24	ALL.NM_002125@HLA-DRB5@chr6@-	HLA-DRB5	4.5263	6e-06	0	0	0	0.582	0.418
AD	Brain_Anterior_cingulate_cortex_BA24	ALL.NM_001317231@MTCH2_1@chr11@-	MTCH2	4.767	1.87e-06	0.001	0.002	0.254	0.472	0.272
AD	Brain_Anterior_cingulate_cortex_BA24	ALL.NM_014342@MTCH2_1@chr11@-	MTCH2	4.739	2.15e-06	0.001	0.002	0.269	0.469	0.259
AD	Brain_Anterior_cingulate_cortex_BA24	ALL.NM_001113738@ARL17A_1@chr17@-	ARL17A	-3.952	7.74e-05	0.001	0.379	0	0.016	0.605
AD	Brain_Anterior_cingulate_cortex_BA24	ALL.NM_000483@APOC2@chr19@+	APOC2	11.213	3.52e-29	0	0	0	1	0
AD	Brain_Caudate_basal_ganglia	ALL.NM_002125@HLA-DRB5@chr6@-	HLA-DRB5	4.71067	2.47e-06	0	0	0	1	0
AD	Brain_Caudate_basal_ganglia	ALL.NM_006076@AGFG2@chr7@+	AGFG2	-5.4208	5.93e-08	0	0	0.646	0.277	0.077
AD	Brain_Caudate_basal_ganglia	ALL.NM_024516@PAGR1@chr16@+	PAGR1	-4.294	1.76e-05	0.12	0.027	0.151	0.034	0.667
AD	Brain_Caudate_basal_ganglia	ALL.NR_026680@LINC02210_2@chr17@+	LINC02210	4.237	2.27e-05	0.572	0.067	0.031	0.003	0.326
AD	Brain_Caudate_basal_ganglia	ALL.NM_000483@APOC2@chr19@+	APOC2	9.085	1.04e-19	0	0	0	1	0
AD	Brain_Caudate_basal_ganglia	ALL.NM_002856@NECTIN2@chr19@+	NECTIN2	-5.332	9.72e-08	0	0	0.001	0.999	0
AD	Brain_Cerebellar_Hemisphere	ALL.NM_002123@HLA-DQB1@chr6@-	HLA-DQB1	4.983	6.26e-07	0	0	0.206	0.784	0.01
AD	Brain_Cerebellar_Hemisphere	ALL.NM_002125@HLA-DRB5@chr6@-	HLA-DRB5	4.4956	6.94e-06	0	0	0	0.97	0.03
AD	Brain_Cerebellar_Hemisphere	ALL.NM_001317231@MTCH2_1@chr11@-	MTCH2	4.912	9.02e-07	0.001	0.002	0.324	0.475	0.198
AD	Brain_Cerebellar_Hemisphere	ALL.NM_014342@MTCH2_1@chr11@-	MTCH2	4.912	9.02e-07	0.001	0.002	0.32	0.478	0.199
AD	Brain_Cerebellar_Hemisphere	ALL.NM_006578@GNB5@chr15@-	GNB5	-4.0624	4.86e-05	0.833	0.163	0.002	0	0.001
AD	Brain_Cerebellar_Hemisphere	ALL.NM_024516@PAGR1@chr16@+	PAGR1	-4.4351	9.2e-06	0.087	0.044	0.109	0.055	0.705
AD	Brain_Cerebellar_Hemisphere	ALL.NM_001330244@ARL17A_1@chr17@+	ARL17A	-4.242	2.22e-05	0	0.163	0	0.008	0.828
AD	Brain_Cerebellar_Hemisphere	ALL.NM_001319055@GEMIN7@chr19@+	GEMIN7	-5.2778	1.31e-07	0	0	0	1	0
AD	Brain_Cerebellum	ALL.NM_002125@HLA-DRB5@chr6@-	HLA-DRB5	5.3704	7.86e-08	0	0	0.002	0.12	0.878
AD	Brain_Cerebellum	ALL.NM_018374@TMEM106B@chr7@+	TMEM106B	-5.408	6.36e-08	0	0.001	0.002	0.005	0.993
AD	Brain_Cerebellum	ALL.NM_001317231@MTCH2_1@chr11@-	MTCH2	4.9261	8.39e-07	0	0.003	0	0.775	0.223
AD	Brain_Cerebellum	ALL.NM_014342@MTCH2_1@chr11@-	MTCH2	4.7917	1.65e-06	0	0.003	0	0.774	0.223
AD	Brain_Cerebellum	ALL.NM_001110@ADAM10@chr15@-	ADAM10	5.4642	4.65e-08	0	0	0.007	0.017	0.976
AD	Brain_Cerebellum	ALL.NM_024516@PAGR1@chr16@+	PAGR1	-4.6618	3.14e-06	0.035	0.049	0.044	0.06	0.813
AD	Brain_Cerebellum	ALL.NM_001330244@ARL17A_1@chr17@+	ARL17A	-4.256	2.08e-05	0	0.155	0	0.008	0.837
AD	Brain_Cerebellum	ALL.NM_002856@NECTIN2@chr19@+	NECTIN2	-5.3318	9.72e-08	0	0	0.802	0.165	0.034
AD	Brain_Cerebellum	ALL.NM_001324@CSTF1@chr20@+	CSTF1	-5.477	4.33e-08	0	0	0.067	0.879	0.055
AD	Brain_Cortex	ALL.NM_001382730@F11R@chr1@-	F11R	4.09304	4.26e-05	0.04	0.004	0.696	0.07	0.189
AD	Brain_Cortex	ALL.NM_006224@PITPNA@chr17@-	PITPNA	-4.228	2.36e-05	0.228	0.458	0.015	0.031	0.268
AD	Brain_Cortex	ALL.NR_034172@KANSL1-AS1_2@chr17@+	KANSL1-AS1	-4.1243	3.72e-05	0.578	0.076	0.031	0.004	0.31
AD	Brain_Cortex	ALL.NM_001113738@ARL17A_1@chr17@-	ARL17A	-4.001	6.31e-05	0	0.342	0	0.014	0.644
AD	Brain_Cortex	ALL.NM_000483@APOC2@chr19@+	APOC2	8.246	1.64e-16	0	0	0	1	0
AD	Brain_Frontal_Cortex_BA9	ALL.NM_002123@HLA-DQB1@chr6@-	HLA-DQB1	5.3646	8.11e-08	0	0	0.072	0.03	0.897
AD	Brain_Frontal_Cortex_BA9	ALL.NM_152755@CNPY4@chr7@+	CNPY4	5.7024	1.18e-08	0	0	0.294	0.025	0.681
AD	Brain_Frontal_Cortex_BA9	ALL.NM_001317231@MTCH2_1@chr11@-	MTCH2	4.619	3.86e-06	0.002	0.001	0.47	0.25	0.277
AD	Brain_Frontal_Cortex_BA9	ALL.NM_014342@MTCH2_1@chr11@-	MTCH2	4.615	3.93e-06	0.002	0.001	0.454	0.271	0.273
AD	Brain_Frontal_Cortex_BA9	ALL.NM_001318737@CCDC82@chr11@-	CCDC82	4.078	4.54e-05	0.13	0.516	0.001	0.003	0.351
AD	Brain_Frontal_Cortex_BA9	ALL.NM_144578@MAPK1IP1L@chr14@+	MAPK1IP1L	-4.367	1.26e-05	0.859	0.133	0.005	0.001	0.002
AD	Brain_Frontal_Cortex_BA9	ALL.NM_001113738@ARL17A_1@chr17@-	ARL17A	-4.1792	2.93e-05	0	0.374	0	0.015	0.61
AD	Brain_Frontal_Cortex_BA9	ALL.NM_000483@APOC2@chr19@+	APOC2	7.354	1.92e-13	0	0	0	1	0
AD	Brain_Frontal_Cortex_BA9	ALL.NM_002856@NECTIN2@chr19@+	NECTIN2	-5.33182	9.72e-08	0	0	0.013	0.987	0.001
AD	Brain_Frontal_Cortex_BA9	ALL.NM_001324@CSTF1@chr20@+	CSTF1	-6.063	1.33e-09	0	0	0.069	0.049	0.882
AD	Brain_Hippocampus	ALL.NM_002125@HLA-DRB5@chr6@-	HLA-DRB5	4.55053	5.35e-06	0	0	0	0.978	0.022
AD	Brain_Hippocampus	ALL.NM_014342@MTCH2_1@chr11@-	MTCH2	5.1335	2.84e-07	0.001	0.001	0.215	0.412	0.37
AD	Brain_Hippocampus	ALL.NM_001318737@CCDC82@chr11@-	CCDC82	3.8981	9.7e-05	0	0.595	0	0.003	0.402
AD	Brain_Hippocampus	ALL.NM_024516@PAGR1@chr16@+	PAGR1	-4.915	8.86e-07	0.08	0.028	0.101	0.035	0.756
AD	Brain_Hippocampus	ALL.NM_001320952@ZNF232@chr17@-	ZNF232	-5.3444	9.07e-08	0.02	0.013	0.347	0.222	0.397
AD	Brain_Hippocampus	ALL.NM_000483@APOC2@chr19@+	APOC2	10.831	2.46e-27	0	0	0	1	0
AD	Brain_Hippocampus	ALL.NM_002856@NECTIN2@chr19@+	NECTIN2	-4.64	3.48e-06	0	0	0.754	0.206	0.04
AD	Brain_Hypothalamus	ALL.NM_014342@MTCH2_1@chr11@-	MTCH2	5.4493	5.06e-08	0	0.002	0.021	0.658	0.319
AD	Brain_Hypothalamus	ALL.NM_000483@APOC2@chr19@+	APOC2	7.466	8.27e-14	0	0	0	1	0
AD	Brain_Nucleus_accumbens_basal_ganglia	ALL.NM_002125@HLA-DRB5@chr6@-	HLA-DRB5	4.7804	1.75e-06	0	0	0	0.983	0.017
AD	Brain_Nucleus_accumbens_basal_ganglia	ALL.NM_018374@TMEM106B@chr7@+	TMEM106B	-5.40848	6.36e-08	0.005	0.001	0.044	0.006	0.944
AD	Brain_Nucleus_accumbens_basal_ganglia	ALL.NM_000483@APOC2@chr19@+	APOC2	7.7967	6.35e-15	0	0	0	1	0
AD	Brain_Putamen_basal_ganglia	ALL.NM_002123@HLA-DQB1@chr6@-	HLA-DQB1	4.2667	1.98e-05	0	0	0	0.999	0.001
AD	Brain_Putamen_basal_ganglia	ALL.NM_024516@PAGR1@chr16@+	PAGR1	-4.031	5.55e-05	0.054	0.044	0.068	0.054	0.781
AD	Brain_Putamen_basal_ganglia	ALL.NR_034172@KANSL1-AS1_2@chr17@+	KANSL1-AS1	-4.242	2.22e-05	0.661	0.05	0.036	0.002	0.25
AD	Brain_Putamen_basal_ganglia	ALL.NM_000483@APOC2@chr19@+	APOC2	8.5954	8.3e-18	0	0	0	1	0
AD	Brain_Spinal_cord_cervical_c-1	ALL.NM_007308@SNCA@chr4@-	SNCA	3.931	8.46e-05	0.761	0.105	0.005	0.001	0.127
AD	Brain_Spinal_cord_cervical_c-1	ALL.NM_002123@HLA-DQB1@chr6@-	HLA-DQB1	4.27914	1.88e-05	0	0	0	1	0
AD	Brain_Spinal_cord_cervical_c-1	ALL.NM_001303097@HIP1R@chr12@+	HIP1R	4.036	5.44e-05	0.334	0.21	0.008	0.005	0.443
AD	Brain_Spinal_cord_cervical_c-1	ALL.NR_026680@LINC02210_2@chr17@+	LINC02210	3.938	8.23e-05	0.032	0.195	0.002	0.01	0.762
AD	Brain_Spinal_cord_cervical_c-1	ALL.NM_000483@APOC2@chr19@+	APOC2	7.576	3.56e-14	0	0	0	1	0
AD	Brain_Substantia_nigra	ALL.NM_002123@HLA-DQB1@chr6@-	HLA-DQB1	4.399	1.09e-05	0	0	0.026	0.438	0.535
AD	Brain_Substantia_nigra	ALL.NM_002125@HLA-DRB5@chr6@-	HLA-DRB5	3.994	6.5e-05	0	0	0	1	0
AD	Brain_Substantia_nigra	ALL.NM_014342@MTCH2_1@chr11@-	MTCH2	4.532	5.84e-06	0.003	0	0.925	0.022	0.05
AD	Brain_Substantia_nigra	ALL.NM_000483@APOC2@chr19@+	APOC2	7.868	3.61e-15	0	0	0	1	0
AD	PsychENCODE_DLPFC	ALL.NM_001375712@ABI2@2@+	ABI2	-4.372	1.23e-05	0.872	0.015	0.017	0	0.095
AD	PsychENCODE_DLPFC	ALL.NR_028038@CASTOR3@7@-	CASTOR3	6.011	1.84e-09	0	0	0.009	0.703	0.288
AD	PsychENCODE_DLPFC	ALL.NM_014688@USP6NL@10@-	USP6NL	4.49	7.12e-06	0	0.001	0	0.991	0.008
AD	PsychENCODE_DLPFC	ALL.NM_001317231@MTCH2@11@-	MTCH2	5.08545	3.67e-07	0	0.003	0	0.741	0.255
AD	PsychENCODE_DLPFC	ALL.NM_014342@MTCH2@11@-	MTCH2	5.09582	3.47e-07	0	0.003	0	0.74	0.256
AD	PsychENCODE_DLPFC	ALL.NM_001303507@PPP4C@16@+	PPP4C	4.9909	6.01e-07	0	0.021	0	0.016	0.963
AD	PsychENCODE_DLPFC	ALL.NR_037932@APOC4-APOC2@19@+	APOC4-APOC2	6.9288	4.24e-12	0	0	0	1	0
AD	ROSMAP_DLPFC	ALL.NM_001199456@BRD2_6@6@+	BRD2	-4.2867	1.81e-05	0	0	0.213	0.286	0.501
AD	ROSMAP_DLPFC	ALL.NM_000434@NEU1_7@6@-	NEU1	4.27	1.95e-05	0.215	0.609	0.012	0.034	0.13
AD	ROSMAP_DLPFC	ALL.NM_001113182@BRD2_6@6@+	BRD2	-4.208	2.58e-05	0	0	0.253	0.299	0.447
AD	ROSMAP_DLPFC	ALL.NM_001350395@TMEM126B@11@+	TMEM126B	4.9343	8.04e-07	0	0	0.624	0.118	0.258
AD	ROSMAP_DLPFC	ALL.NM_001110@ADAM10@15@-	ADAM10	6.461	1.04e-10	0	0	0.01	0.045	0.945
AD	ROSMAP_DLPFC	ALL.NM_153603@COG7@16@-	COG7	4.32729	1.51e-05	0.005	0.593	0	0.02	0.382
AD	ROSMAP_DLPFC	ALL.NM_001203251@MAPT_1@17@+	MAPT	4.2144	2.5e-05	0	0.193	0	0.01	0.797
AD	ROSMAP_DLPFC	ALL.NM_001256299@LINC02210-CRHR1_2@17@+	LINC02210-CRHR1	4.242	2.22e-05	0.873	0.013	0.048	0.001	0.065
AD	ROSMAP_DLPFC	ALL.NR_037932@APOC4-APOC2@19@+	APOC4-APOC2	7.466	8.27e-14	0	0	0	1	0
BIP	Brain_Amygdala	ALL.NM_018212@ENAH@chr1@-	ENAH	3.915	9.05e-05	0.103	0.365	0.009	0.031	0.492
BIP	Brain_Amygdala	ALL.NM_015120@ALMS1@chr2@+	ALMS1	-4.254	2.1e-05	0.252	0.085	0.152	0.05	0.461
BIP	Brain_Amygdala	ALL.NM_001378454@ALMS1@chr2@+	ALMS1	-4.223	2.41e-05	0.243	0.088	0.146	0.052	0.47
BIP	Brain_Amygdala	ALL.NM_001375961@CADM2_1@chr3@+	CADM2	-4.2512	2.13e-05	0.652	0.091	0.176	0.025	0.057
BIP	Brain_Amygdala	ALL.NM_000665@ACHE@chr7@-	ACHE	4.331	1.48e-05	0.001	0.075	0	0.003	0.921
BIP	Brain_Amygdala	ALL.NM_001282439@BLOC1S2@chr10@-	BLOC1S2	4.375	1.21e-05	0	0.036	0	0.008	0.956
BIP	Brain_Amygdala	ALL.NM_173809@BLOC1S2@chr10@-	BLOC1S2	4.3778	1.2e-05	0	0.036	0	0.008	0.956
BIP	Brain_Amygdala	ALL.NM_001282436@BLOC1S2@chr10@-	BLOC1S2	4.3761	1.21e-05	0	0.036	0	0.008	0.956
BIP	Brain_Amygdala	ALL.NR_024565@ZNF271P@chr18@+	ZNF271P	-4.104	4.06e-05	0.842	0.115	0.022	0.003	0.018
BIP	Brain_Anterior_cingulate_cortex_BA24	ALL.NM_144629@RFTN2@chr2@-	RFTN2	4.31159	1.62e-05	0.084	0.024	0.198	0.057	0.637
BIP	Brain_Anterior_cingulate_cortex_BA24	ALL.NM_001198974@STIMATE-MUSTN1@chr3@-	STIMATE-MUSTN1	4.42729	9.54e-06	0	0	0.547	0.075	0.379
BIP	Brain_Anterior_cingulate_cortex_BA24	ALL.NM_001377155@GABRA2@chr4@-	GABRA2	-4.18145	2.9e-05	0.122	0.055	0.06	0.026	0.737
BIP	Brain_Anterior_cingulate_cortex_BA24	ALL.NR_001298@HLA-DRB6@chr6@-	HLA-DRB6	-4.049	5.15e-05	0	0.001	0	0.002	0.997
BIP	Brain_Anterior_cingulate_cortex_BA24	ALL.NM_000665@ACHE@chr7@-	ACHE	4.3441	1.4e-05	0.002	0.115	0	0.005	0.878
BIP	Brain_Anterior_cingulate_cortex_BA24	ALL.NM_001282439@BLOC1S2@chr10@-	BLOC1S2	4.4574	8.3e-06	0	0.036	0	0.008	0.956
BIP	Brain_Anterior_cingulate_cortex_BA24	ALL.NM_173809@BLOC1S2@chr10@-	BLOC1S2	4.4433	8.86e-06	0	0.036	0	0.008	0.956
BIP	Brain_Anterior_cingulate_cortex_BA24	ALL.NM_001282436@BLOC1S2@chr10@-	BLOC1S2	4.4567	8.32e-06	0	0.036	0	0.008	0.956
BIP	Brain_Caudate_basal_ganglia	ALL.NM_001304724@PLEKHO1@chr1@+	PLEKHO1	-4.4236	9.71e-06	0.04	0.005	0.224	0.027	0.705
BIP	Brain_Caudate_basal_ganglia	ALL.NM_001377155@GABRA2@chr4@-	GABRA2	-4.282	1.85e-05	0.015	0.086	0.008	0.041	0.85
BIP	Brain_Caudate_basal_ganglia	ALL.NM_001099783@C4orf33@chr4@+	C4orf33	4.278	1.89e-05	0.024	0.085	0.015	0.053	0.823
BIP	Brain_Caudate_basal_ganglia	ALL.NM_000665@ACHE@chr7@-	ACHE	4.1485	3.35e-05	0	0.107	0	0.005	0.888
BIP	Brain_Caudate_basal_ganglia	ALL.NM_001282439@BLOC1S2@chr10@-	BLOC1S2	4.46444	8.03e-06	0	0.036	0	0.008	0.956
BIP	Brain_Caudate_basal_ganglia	ALL.NM_173809@BLOC1S2@chr10@-	BLOC1S2	4.46529	8e-06	0	0.036	0	0.008	0.956
BIP	Brain_Caudate_basal_ganglia	ALL.NM_001282436@BLOC1S2@chr10@-	BLOC1S2	4.46515	8e-06	0	0.036	0	0.008	0.956
BIP	Brain_Caudate_basal_ganglia	ALL.NR_158192@LOC102724135@chr15@+	LOC102724135	-5.0656	4.07e-07	0.759	0.112	0.033	0.005	0.092
BIP	Brain_Caudate_basal_ganglia	ALL.NM_014630@ZNF592@chr15@+	ZNF592	6.261	3.83e-10	0	0	0.013	0.015	0.972
BIP	Brain_Caudate_basal_ganglia	ALL.NM_014233@UBTF@chr17@-	UBTF	-5.158	2.5e-07	0	0	0.027	0.05	0.922
BIP	Brain_Cerebellar_Hemisphere	ALL.NM_144629@RFTN2@chr2@-	RFTN2	4.412	1.02e-05	0.214	0.015	0.504	0.035	0.231
BIP	Brain_Cerebellar_Hemisphere	ALL.NM_032340@UQCC2@chr6@-	UQCC2	-4.385	1.16e-05	0.657	0.204	0.099	0.031	0.01
BIP	Brain_Cerebellar_Hemisphere	ALL.NM_000665@ACHE@chr7@-	ACHE	4.331	1.48e-05	0	0.075	0	0.003	0.922
BIP	Brain_Cerebellar_Hemisphere	ALL.NM_001282439@BLOC1S2@chr10@-	BLOC1S2	4.407	1.05e-05	0	0.036	0	0.008	0.956
BIP	Brain_Cerebellar_Hemisphere	ALL.NM_173809@BLOC1S2@chr10@-	BLOC1S2	4.413	1.02e-05	0	0.036	0	0.008	0.956
BIP	Brain_Cerebellar_Hemisphere	ALL.NM_001282436@BLOC1S2@chr10@-	BLOC1S2	4.409	1.04e-05	0	0.036	0	0.008	0.956
BIP	Brain_Cerebellar_Hemisphere	ALL.NM_001370339@HMGB1@chr13@-	HMGB1	5.2839	1.26e-07	0.107	0.009	0.638	0.051	0.195
BIP	Brain_Cerebellar_Hemisphere	ALL.NM_014630@ZNF592@chr15@+	ZNF592	5.875	4.23e-09	0	0	0.001	0.146	0.853
BIP	Brain_Cerebellar_Hemisphere	ALL.NM_024516@PAGR1@chr16@+	PAGR1	-4.1391	3.49e-05	0.112	0.057	0.06	0.03	0.74
BIP	Brain_Cerebellar_Hemisphere	ALL.NM_003249@THOP1@chr19@+	THOP1	4.18811	2.81e-05	0.004	0.112	0.002	0.048	0.834
BIP	Brain_Cerebellum	ALL.NM_001304724@PLEKHO1@chr1@+	PLEKHO1	-4.41	1.04e-05	0	0.006	0	0.031	0.963
BIP	Brain_Cerebellum	ALL.NM_001377155@GABRA2@chr4@-	GABRA2	-4.282	1.85e-05	0.002	0.087	0.001	0.042	0.867
BIP	Brain_Cerebellum	ALL.NM_001099783@C4orf33@chr4@+	C4orf33	4.091	4.3e-05	0	0.164	0	0.104	0.732
BIP	Brain_Cerebellum	ALL.NM_144723@ZMAT2@chr5@+	ZMAT2	4.959	7.08e-07	0.105	0.057	0.274	0.147	0.417
BIP	Brain_Cerebellum	ALL.NM_000665@ACHE@chr7@-	ACHE	4.115	3.87e-05	0	0.167	0	0.008	0.824
BIP	Brain_Cerebellum	ALL.NM_001282439@BLOC1S2@chr10@-	BLOC1S2	4.4813	7.42e-06	0	0.036	0	0.008	0.956
BIP	Brain_Cerebellum	ALL.NM_173809@BLOC1S2@chr10@-	BLOC1S2	4.4788	7.51e-06	0	0.036	0	0.008	0.956
BIP	Brain_Cerebellum	ALL.NM_144591@BORCS7@chr10@+	BORCS7	-4.3184	1.57e-05	0.589	0.109	0.085	0.016	0.201
BIP	Brain_Cerebellum	ALL.NM_001282436@BLOC1S2@chr10@-	BLOC1S2	4.4808	7.44e-06	0	0.036	0	0.008	0.956
BIP	Brain_Cerebellum	ALL.NM_004311@ARL3@chr10@-	ARL3	-4.3899	1.13e-05	0	0.09	0	0.012	0.898
BIP	Brain_Cerebellum	ALL.NM_001160114@C15orf40@chr15@-	C15orf40	4.0553	5.01e-05	0.016	0.008	0.484	0.244	0.247
BIP	Brain_Cerebellum	ALL.NM_014630@ZNF592@chr15@+	ZNF592	6.137	8.41e-10	0	0	0	0.033	0.966
BIP	Brain_Cerebellum	ALL.NM_001318391@UTP4_1@chr16@+	UTP4	4.63263	3.61e-06	0.063	0.034	0.036	0.019	0.847
BIP	Brain_Cerebellum	ALL.NM_032830@UTP4_1@chr16@+	UTP4	4.71423	2.43e-06	0.07	0.029	0.04	0.016	0.846
BIP	Brain_Cerebellum	ALL.NM_003249@THOP1@chr19@+	THOP1	4.229	2.35e-05	0.042	0.101	0.018	0.043	0.796
BIP	Brain_Cerebellum	ALL.NM_014248@RBX1@chr22@+	RBX1	4.557	5.19e-06	0	0.023	0.002	0.216	0.759
BIP	Brain_Cortex	ALL.NM_001377155@GABRA2@chr4@-	GABRA2	-4.245	2.19e-05	0	0.1	0	0.049	0.851
BIP	Brain_Cortex	ALL.NM_001099783@C4orf33@chr4@+	C4orf33	4.278	1.89e-05	0.01	0.087	0.006	0.054	0.843
BIP	Brain_Cortex	ALL.NM_020117@LARS1@chr5@-	LARS1	4.368	1.25e-05	0	0.496	0	0.17	0.335
BIP	Brain_Cortex	ALL.NM_144723@ZMAT2@chr5@+	ZMAT2	4.058	4.95e-05	0.244	0.014	0.64	0.036	0.066
BIP	Brain_Cortex	ALL.NM_001317965@LARS1@chr5@-	LARS1	4.369	1.25e-05	0	0.496	0	0.17	0.335
BIP	Brain_Cortex	ALL.NM_172208@TAPBP_4@chr6@-	TAPBP	-4.53	5.91e-06	0.737	0.128	0.088	0.015	0.031
BIP	Brain_Cortex	ALL.NM_001293216@TUBB_7@chr6@+	TUBB	-6.471	9.74e-11	0	0	0.065	0	0.934
BIP	Brain_Cortex	ALL.NM_001282439@BLOC1S2@chr10@-	BLOC1S2	4.264	2.01e-05	0	0.036	0	0.008	0.955
BIP	Brain_Cortex	ALL.NM_173809@BLOC1S2@chr10@-	BLOC1S2	4.273	1.93e-05	0	0.036	0	0.008	0.955
BIP	Brain_Cortex	ALL.NM_001282436@BLOC1S2@chr10@-	BLOC1S2	4.26	2.04e-05	0	0.036	0	0.008	0.955
BIP	Brain_Cortex	ALL.NM_001080435@WHAMM@chr15@+	WHAMM	4.36709	1.26e-05	0.017	0.006	0.518	0.172	0.286
BIP	Brain_Cortex	ALL.NM_024666@AAGAB@chr15@-	AAGAB	4.136	3.53e-05	0.384	0.014	0.529	0.019	0.054
BIP	Brain_Frontal_Cortex_BA9	ALL.NM_144629@RFTN2@chr2@-	RFTN2	5.2096	1.89e-07	0.114	0.026	0.269	0.061	0.529
BIP	Brain_Frontal_Cortex_BA9	ALL.NM_001099783@C4orf33@chr4@+	C4orf33	4.288	1.8e-05	0.069	0.076	0.044	0.048	0.764
BIP	Brain_Frontal_Cortex_BA9	ALL.NM_002586@PBX2_6@chr6@-	PBX2	-5.243	1.58e-07	0.018	0.001	0.281	0.012	0.687
BIP	Brain_Frontal_Cortex_BA9	ALL.NM_002117@HLA-C_6@chr6@-	HLA-C	-4.0346	5.47e-05	0	0.001	0	0.962	0.038
BIP	Brain_Frontal_Cortex_BA9	ALL.NM_001243812@CACNA1B@chr9@+	CACNA1B	-5.347	8.94e-08	0	0.001	0.001	0.001	0.998
BIP	Brain_Frontal_Cortex_BA9	ALL.NM_000718@CACNA1B@chr9@+	CACNA1B	-5.347	8.94e-08	0.001	0.001	0.002	0.001	0.996
BIP	Brain_Frontal_Cortex_BA9	ALL.NM_014630@ZNF592@chr15@+	ZNF592	6.401	1.54e-10	0	0	0.007	0.006	0.987
BIP	Brain_Frontal_Cortex_BA9	ALL.NM_001932@MPP3@chr17@-	MPP3	-3.97	7.19e-05	0.001	0	0.653	0.219	0.128
BIP	Brain_Frontal_Cortex_BA9	ALL.NR_024565@ZNF271P@chr18@+	ZNF271P	-4.51	6.5e-06	0.583	0.321	0.015	0.008	0.073
BIP	Brain_Frontal_Cortex_BA9	ALL.NM_014248@RBX1@chr22@+	RBX1	4.557	5.19e-06	0.018	0.019	0.167	0.176	0.62
BIP	Brain_Hippocampus	ALL.NM_001099783@C4orf33@chr4@+	C4orf33	4.491	7.08e-06	0.012	0.076	0.008	0.047	0.857
BIP	Brain_Hippocampus	ALL.NM_007189@ABCF2@chr7@-	ABCF2	4.3268	1.51e-05	0.834	0.115	0.042	0.006	0.003
BIP	Brain_Hippocampus	ALL.NM_173809@BLOC1S2@chr10@-	BLOC1S2	4.5497	5.37e-06	0	0.036	0	0.008	0.956
BIP	Brain_Hippocampus	ALL.NM_001282436@BLOC1S2@chr10@-	BLOC1S2	4.5541	5.26e-06	0	0.036	0	0.008	0.956
BIP	Brain_Hippocampus	ALL.NM_001347925@SNX19@chr11@-	SNX19	-3.953	7.7e-05	0.505	0.08	0.27	0.043	0.103
BIP	Brain_Hypothalamus	ALL.NM_133625@SYN2@chr3@+	SYN2	3.988	6.66e-05	0.061	0.236	0.003	0.011	0.689
BIP	Brain_Hypothalamus	ALL.NM_016242@EMCN@chr4@-	EMCN	3.91115	9.19e-05	0.515	0.175	0.053	0.018	0.238
BIP	Brain_Hypothalamus	ALL.NM_000665@ACHE@chr7@-	ACHE	3.9141	9.07e-05	0.258	0.09	0.014	0.004	0.634
BIP	Brain_Hypothalamus	ALL.NM_014175@MRPL15@chr8@+	MRPL15	-3.98	6.89e-05	0.385	0.149	0.044	0.016	0.406
BIP	Brain_Hypothalamus	ALL.NM_001282439@BLOC1S2@chr10@-	BLOC1S2	4.463	8.08e-06	0	0.043	0	0.01	0.947
BIP	Brain_Hypothalamus	ALL.NM_001282436@BLOC1S2@chr10@-	BLOC1S2	4.463	8.08e-06	0	0.043	0	0.01	0.947
BIP	Brain_Hypothalamus	ALL.NM_001143936@C15orf61@chr15@+	C15orf61	5.026	5.02e-07	0.118	0.029	0.163	0.04	0.65
BIP	Brain_Hypothalamus	ALL.NM_014233@UBTF@chr17@-	UBTF	-6.308	2.83e-10	0	0	0.014	0.002	0.984
BIP	Brain_Nucleus_accumbens_basal_ganglia	ALL.NM_001304724@PLEKHO1@chr1@+	PLEKHO1	-4.801	1.58e-06	0.011	0.006	0.06	0.032	0.891
BIP	Brain_Nucleus_accumbens_basal_ganglia	ALL.NM_001297674@RPRD2@chr1@+	RPRD2	5.379	7.48e-08	0.085	0.006	0.481	0.034	0.394
BIP	Brain_Nucleus_accumbens_basal_ganglia	ALL.NM_001354678@PRKCD@chr3@+	PRKCD	6.368	1.92e-10	0	0	0.321	0.049	0.63
BIP	Brain_Nucleus_accumbens_basal_ganglia	ALL.NM_001377155@GABRA2@chr4@-	GABRA2	-4.562	5.07e-06	0.016	0.028	0.008	0.013	0.936
BIP	Brain_Nucleus_accumbens_basal_ganglia	ALL.NM_001282439@BLOC1S2@chr10@-	BLOC1S2	4.4634	8.07e-06	0	0.036	0	0.008	0.956
BIP	Brain_Nucleus_accumbens_basal_ganglia	ALL.NM_173809@BLOC1S2@chr10@-	BLOC1S2	4.4634	8.07e-06	0	0.036	0	0.008	0.956
BIP	Brain_Nucleus_accumbens_basal_ganglia	ALL.NM_001282436@BLOC1S2@chr10@-	BLOC1S2	4.4634	8.07e-06	0	0.036	0	0.008	0.956
BIP	Brain_Nucleus_accumbens_basal_ganglia	ALL.NM_004311@ARL3@chr10@-	ARL3	-4.079	4.52e-05	0.093	0.066	0.013	0.009	0.818
BIP	Brain_Nucleus_accumbens_basal_ganglia	ALL.NM_001330588@TPP2@chr13@+	TPP2	3.98	6.89e-05	0.538	0.116	0.047	0.01	0.289
BIP	Brain_Nucleus_accumbens_basal_ganglia	ALL.NM_014630@ZNF592@chr15@+	ZNF592	4.983	6.25e-07	0	0	0.021	0.035	0.944
BIP	Brain_Nucleus_accumbens_basal_ganglia	ALL.NM_152287@ZNF276@chr16@+	ZNF276	4.5838	4.57e-06	0.217	0.1	0.272	0.125	0.286
BIP	Brain_Nucleus_accumbens_basal_ganglia	ALL.NR_110601@PGS1@chr17@+	PGS1	3.9651	7.34e-05	0.912	0.087	0.001	0	0
BIP	Brain_Nucleus_accumbens_basal_ganglia	ALL.NM_152344@LSM12@chr17@-	LSM12	-4.338	1.44e-05	0.001	0	0.904	0.056	0.039
BIP	Brain_Putamen_basal_ganglia	ALL.NM_001304760@CZIB@chr1@-	CZIB	3.9971	6.41e-05	0	0.334	0	0.026	0.639
BIP	Brain_Putamen_basal_ganglia	ALL.NM_144629@RFTN2@chr2@-	RFTN2	4.8745	1.09e-06	0.08	0.023	0.188	0.054	0.655
BIP	Brain_Putamen_basal_ganglia	ALL.NM_001377155@GABRA2@chr4@-	GABRA2	-4.186	2.84e-05	0.005	0.123	0.002	0.06	0.811
BIP	Brain_Putamen_basal_ganglia	ALL.NM_001099783@C4orf33@chr4@+	C4orf33	5.1707	2.33e-07	0.142	0.049	0.09	0.031	0.688
BIP	Brain_Putamen_basal_ganglia	ALL.NM_000665@ACHE@chr7@-	ACHE	4.2762	1.9e-05	0	0.101	0	0.005	0.894
BIP	Brain_Putamen_basal_ganglia	ALL.NM_001282439@BLOC1S2@chr10@-	BLOC1S2	4.459	8.24e-06	0	0.036	0	0.008	0.956
BIP	Brain_Putamen_basal_ganglia	ALL.NM_173809@BLOC1S2@chr10@-	BLOC1S2	4.458	8.27e-06	0	0.036	0	0.008	0.956
BIP	Brain_Putamen_basal_ganglia	ALL.NM_144591@BORCS7@chr10@+	BORCS7	-4.678	2.9e-06	0.217	0.153	0.031	0.022	0.578
BIP	Brain_Putamen_basal_ganglia	ALL.NM_001282436@BLOC1S2@chr10@-	BLOC1S2	4.459	8.23e-06	0	0.036	0	0.008	0.956
BIP	Brain_Putamen_basal_ganglia	ALL.NR_110099@SNHG21@chr15@+	SNHG21	5.137	2.79e-07	0.021	0.004	0.629	0.118	0.228
BIP	Brain_Putamen_basal_ganglia	ALL.NR_028504@MIR22HG_1@chr17@-	MIR22HG	-4.865	1.15e-06	0.238	0.026	0.62	0.068	0.048
BIP	Brain_Spinal_cord_cervical_c-1	ALL.NM_144723@ZMAT2@chr5@+	ZMAT2	3.9371	8.25e-05	0.193	0.062	0.505	0.163	0.076
BIP	Brain_Spinal_cord_cervical_c-1	ALL.NM_002117@HLA-C_6@chr6@-	HLA-C	-3.916	9e-05	0	0	0	0.522	0.477
BIP	Brain_Spinal_cord_cervical_c-1	ALL.NR_029461@LST1_7@chr6@+	LST1	-4.2616	2.03e-05	0	0	0.377	0.031	0.592
BIP	Brain_Spinal_cord_cervical_c-1	ALL.NR_029462@LST1_7@chr6@+	LST1	-4.8874	1.02e-06	0	0	0.235	0.02	0.745
BIP	Brain_Spinal_cord_cervical_c-1	ALL.NM_000665@ACHE@chr7@-	ACHE	4.115	3.87e-05	0.379	0.106	0.021	0.005	0.489
BIP	Brain_Spinal_cord_cervical_c-1	ALL.NM_001282439@BLOC1S2@chr10@-	BLOC1S2	4.5338	5.79e-06	0	0.036	0	0.008	0.956
BIP	Brain_Spinal_cord_cervical_c-1	ALL.NM_001282436@BLOC1S2@chr10@-	BLOC1S2	4.5337	5.8e-06	0	0.036	0	0.008	0.956
BIP	Brain_Spinal_cord_cervical_c-1	ALL.NM_001178081@STAT6@chr12@-	STAT6	-4.2175	2.47e-05	0	0.079	0	0.002	0.919
BIP	Brain_Substantia_nigra	ALL.NM_144629@RFTN2@chr2@-	RFTN2	4.306	1.66e-05	0.167	0.018	0.393	0.043	0.379
BIP	Brain_Substantia_nigra	ALL.NM_002117@HLA-C_6@chr6@-	HLA-C	-3.9962	6.44e-05	0	0	0.01	0.19	0.8
BIP	Brain_Substantia_nigra	ALL.NM_001282439@BLOC1S2@chr10@-	BLOC1S2	4.4687	7.87e-06	0	0.037	0	0.008	0.955
BIP	Brain_Substantia_nigra	ALL.NM_173809@BLOC1S2@chr10@-	BLOC1S2	4.4671	7.93e-06	0	0.037	0	0.008	0.955
BIP	Brain_Substantia_nigra	ALL.NM_001282436@BLOC1S2@chr10@-	BLOC1S2	4.47	7.82e-06	0	0.037	0	0.008	0.955
BIP	Brain_Substantia_nigra	ALL.NM_014630@ZNF592@chr15@+	ZNF592	4.07971	4.51e-05	0	0	0.139	0.038	0.823
BIP	Brain_Substantia_nigra	ALL.NM_014233@UBTF@chr17@-	UBTF	-5.2819	1.28e-07	0	0	0.239	0.051	0.71
BIP	PsychENCODE_DLPFC	ALL.NM_198563@STIMATE@3@-	STIMATE	5.5781	2.43e-08	0	0	0.001	0.83	0.17
BIP	PsychENCODE_DLPFC	ALL.NM_014041@SPCS1@3@+	SPCS1	-7.002	2.52e-12	0	0	0.003	0.026	0.971
BIP	PsychENCODE_DLPFC	ALL.NM_001377155@GABRA2@4@-	GABRA2	-4.5221	6.12e-06	0	0.029	0	0.013	0.958
BIP	PsychENCODE_DLPFC	ALL.NM_018930@PCDHB10_1@5@+	PCDHB10	4.3651	1.27e-05	0.093	0.104	0.245	0.273	0.284
BIP	PsychENCODE_DLPFC	ALL.NM_001002796@MCTP1@5@-	MCTP1	4.649	3.34e-06	0	0.019	0	0.033	0.949
BIP	PsychENCODE_DLPFC	ALL.NM_001378473@BRAF@7@-	BRAF	-5.5379	3.06e-08	0	0.001	0	0.005	0.994
BIP	PsychENCODE_DLPFC	ALL.NM_001282439@BLOC1S2@10@-	BLOC1S2	4.28654	1.81e-05	0	0.035	0	0.006	0.959
BIP	PsychENCODE_DLPFC	ALL.NM_173809@BLOC1S2@10@-	BLOC1S2	4.28587	1.82e-05	0	0.035	0	0.006	0.959
BIP	PsychENCODE_DLPFC	ALL.NM_001001342@BLOC1S2@10@-	BLOC1S2	4.28414	1.83e-05	0	0.035	0	0.006	0.959
BIP	PsychENCODE_DLPFC	ALL.NM_207340@ZDHHC24@11@-	ZDHHC24	4.575	4.76e-06	0.004	0.001	0.728	0.212	0.055
BIP	PsychENCODE_DLPFC	ALL.NM_019080@NDFIP2@13@+	NDFIP2	-5.759	8.46e-09	0	0.001	0	0.008	0.991
BIP	PsychENCODE_DLPFC	ALL.NR_166151@UBE2Q2L@15@+	UBE2Q2L	6.328	2.48e-10	0	0	0.021	0.011	0.968
BIP	PsychENCODE_DLPFC	ALL.NM_014630@ZNF592@15@+	ZNF592	4.6347	3.57e-06	0	0	0	0.03	0.97
BIP	PsychENCODE_DLPFC	ALL.NR_158192@LOC102724135@15@-	LOC102724135	6.0102	1.85e-09	0	0	0	0.037	0.963
BIP	PsychENCODE_DLPFC	ALL.NM_213568@SLC39A3@19@-	SLC39A3	-4.606	4.1e-06	0	0.023	0	0.005	0.971
BIP	PsychENCODE_DLPFC	ALL.NM_014248@RBX1@22@+	RBX1	4.4306	9.4e-06	0	0.023	0	0.223	0.754
BIP	ROSMAP_DLPFC	ALL.NM_001297674@RPRD2_1@1@+	RPRD2	4.222	2.42e-05	0.141	0.006	0.767	0.03	0.056
BIP	ROSMAP_DLPFC	ALL.NM_016274@PLEKHO1_1@1@+	PLEKHO1	-4.3417	1.41e-05	0	0.006	0	0.03	0.964
BIP	ROSMAP_DLPFC	ALL.NM_001018054@LRP8@1@-	LRP8	-4.2524	2.12e-05	0	0.157	0	0.01	0.833
BIP	ROSMAP_DLPFC	ALL.NM_001378806@FCGR1A_1@1@+	FCGR1A	-4.2133	2.52e-05	0.103	0.01	0.528	0.053	0.306
BIP	ROSMAP_DLPFC	ALL.NM_001377149@GABRA2@4@-	GABRA2	4.52085	6.16e-06	0	0.031	0	0.014	0.955
BIP	ROSMAP_DLPFC	ALL.NM_001377155@GABRA2@4@-	GABRA2	-4.47065	7.8e-06	0	0.039	0	0.018	0.943
BIP	ROSMAP_DLPFC	ALL.NM_002117@HLA-C_6@6@-	HLA-C	-5.0533	4.34e-07	0	0.001	0	0.966	0.033
BIP	ROSMAP_DLPFC	ALL.NR_120608@TUBB_7@6@+	TUBB	-5.5446	2.95e-08	0	0	0	0	1
BIP	ROSMAP_DLPFC	ALL.NM_001293214@TUBB_7@6@+	TUBB	-5.176	2.27e-07	0	0	0	0.002	0.998
BIP	ROSMAP_DLPFC	ALL.NM_001293213@TUBB_7@6@+	TUBB	-5.7375	9.61e-09	0	0	0	0	1
BIP	ROSMAP_DLPFC	ALL.NM_032789@PARP10_1@8@-	PARP10	-5.442	5.27e-08	0	0	0	0.079	0.92
BIP	ROSMAP_DLPFC	ALL.NM_001304532@CCDC25@8@-	CCDC25	4.441	8.95e-06	0	0.047	0	0.03	0.924
BIP	ROSMAP_DLPFC	ALL.NM_001009184@GRINA_1@8@+	GRINA	-5.518	3.43e-08	0	0	0.037	0.04	0.923
BIP	ROSMAP_DLPFC	ALL.NM_001243812@CACNA1B@9@+	CACNA1B	-5.3534	8.63e-08	0	0.001	0	0.001	0.998
BIP	ROSMAP_DLPFC	ALL.NM_000718@CACNA1B@9@+	CACNA1B	-4.9659	6.84e-07	0	0.001	0	0.002	0.997
BIP	ROSMAP_DLPFC	ALL.NM_001282439@BLOC1S2@10@-	BLOC1S2	4.463	8.08e-06	0	0.043	0	0.008	0.949
BIP	ROSMAP_DLPFC	ALL.NM_173809@BLOC1S2@10@-	BLOC1S2	4.463	8.08e-06	0	0.043	0	0.008	0.949
BIP	ROSMAP_DLPFC	ALL.NM_100264@WAC@10@+	WAC	-4.258	2.06e-05	0.013	0.097	0.002	0.018	0.87
BIP	ROSMAP_DLPFC	ALL.NM_001001342@BLOC1S2@10@-	BLOC1S2	4.463	8.08e-06	0	0.043	0	0.008	0.949
BIP	ROSMAP_DLPFC	ALL.NM_013402@FADS1@11@-	FADS1	-7.196	6.2e-13	0	0	0	0.004	0.996
BIP	ROSMAP_DLPFC	ALL.NM_024650@C11orf80@11@+	C11orf80	-4.937	7.93e-07	0	0.004	0.005	0.46	0.531
BIP	ROSMAP_DLPFC	ALL.NM_001163296@MARK2@11@+	MARK2	4.784	1.72e-06	0.01	0.004	0.461	0.173	0.353
BIP	ROSMAP_DLPFC	ALL.NR_027001@GOLGA2P7@15@-	GOLGA2P7	6.024	1.7e-09	0	0	0.006	0.072	0.922
BIP	ROSMAP_DLPFC	ALL.NM_014630@ZNF592@15@+	ZNF592	6.247	4.18e-10	0	0	0	0.017	0.983
BIP	ROSMAP_DLPFC	ALL.NR_158192@LOC102724135@15@-	LOC102724135	6.251	4.08e-10	0	0	0	0.018	0.982
BIP	ROSMAP_DLPFC	ALL.NR_003246@GOLGA6L5P@15@-	GOLGA6L5P	-5.6045	2.09e-08	0	0	0	0.022	0.978
BIP	ROSMAP_DLPFC	ALL.NM_001351157@VAC14@16@-	VAC14	-4.6344	3.58e-06	0	0.029	0	0.006	0.965
BIP	ROSMAP_DLPFC	ALL.NM_014248@RBX1@22@+	RBX1	4.41949	9.89e-06	0.001	0.028	0.007	0.279	0.685
