# Supplementary material for: Alternative polyadenylation transcriptome-wide association study identifies APA-linked susceptibility genes in brain disorders
Source: Nat Commun. 2023 Feb 3;14:583. doi: 10.1038/s41467-023-36311-8 (PMC9898543; doi:10.1038/s41467-023-36311-8)
Supplement: Supplementary file 4 — Supplementary Data 2 [file 41467_2023_36311_MOESM4_ESM.xlsx]

## Sheet: Sheet1
Supplementary Data 2. 3'aTWAS fine-mapping results of 11 brain disorders.
Transcript ID	Tissue	Cohort	CV.R2_pop1	CV.R2.pval_pop1	Ldregion_pop1	3'aTWAS_z_pop1	Pips_pop1	In_cred_set_pop1
ALL.NM_001113738@ARL17A_1@chr17@-	brain_amygdala	gtex	0.23296	4.1642e-09	17:44133142-17:45134796	8.23	1	1
ALL.NM_001113738@ARL17A_1@chr17@-	brain_anterior_cingulate_cortex_ba24	gtex	0.234122	3.21529e-10	17:44133142-17:45134796	8.34	1	1
ALL.NM_001308101@DCUN1D1@chr3@-	brain_cerebellar_hemisphere	gtex	0.0412241	0.00406119	3:182155944-3:183162957	4.62	0.997	1
ALL.NM_014712@SETD1A@chr16@+	brain_cerebellar_hemisphere	gtex	0.0592778	0.000682796	16:30495412-16:31495873	-4.73	0.991	1
ALL.NM_007308@SNCA@chr4@-	brain_cerebellum	gtex	0.0899274	6.10711e-06	4:90145915-4:91147389	9.38	1	1
ALL.NM_001113738@ARL17A_1@chr17@-	brain_cerebellum	gtex	0.557928	9.1109e-39	17:44133142-17:45134796	8.46	1	1
ALL.NM_007308@SNCA@chr4@-	brain_cortex	gtex	0.111039	6.25979e-07	4:90145915-4:91147389	10.1	1	1
ALL.NM_001172432@PHKG2@chr16@+	brain_cortex	gtex	0.0388421	0.00267398	16:30287723-16:31272353	4.41	0.963	1
ALL.NM_001113738@ARL17A_1@chr17@-	brain_cortex	gtex	0.260277	3.35032e-15	17:44133142-17:45134796	8.55	1	1
ALL.NM_007308@SNCA@chr4@-	brain_frontal_cortex_ba9	gtex	0.149023	7.89435e-08	4:90145915-4:91147389	5.02	1	1
ALL.NM_001113738@ARL17A_1@chr17@-	brain_frontal_cortex_ba9	gtex	0.270527	9.77938e-14	17:44133142-17:45134796	8.57	1	1
ALL.NM_001113738@ARL17A_1@chr17@-	brain_hippocampus	gtex	0.195898	1.58587e-09	17:44133142-17:45134796	6.91	1	1
ALL.NM_022731@NUCKS1@chr1@-	brain_hypothalamus	gtex	0.153629	7.48868e-08	1:205182031-1:206185802	-4	0.928	1
ALL.NM_001113738@ARL17A_1@chr17@-	brain_nucleus_accumbens_basal_ganglia	gtex	0.299944	2.0032e-17	17:44133142-17:45134796	8.64	1	1
ALL.NM_001113738@ARL17A_1@chr17@-	brain_putamen_basal_ganglia	gtex	0.230477	2.09521e-11	17:44133142-17:45134796	7.15	1	1
ALL.NM_007190@SEC23IP@10@+	dlpfc	psychencode	0.0134429	3.47024e-06	10:121200156-10:122204137	3.79	0.936	1
ALL.NM_001135664@RAB29@1@-	dlpfc	rosmap	0.0726326	2.58313e-11	1:205237137-1:206239574	6.02	1	1
ALL.NM_001048249@SMIM15@5@-	dlpfc	rosmap	0.00825401	0.0162423	5:59954057-5:60955488	-5.51	1	1
ALL.NM_001207034@RNF40@16@+	dlpfc	rosmap	0.0663542	1.88737e-10	16:30287723-16:31286252	-4.15	0.902	1
ALL.NM_001288811@ARL17A_2@17@-	dlpfc	rosmap	0.0430326	2.83896e-07	17:44133142-17:45134796	8.54	1	1
ALL.NM_001164234@DDHD2@chr8@+	brain_amygdala	gtex	0.175932	4.48844e-07	8:37595970-8:38596570	-5.11	0.934	1
ALL.NM_001164234@DDHD2@chr8@+	brain_amygdala	gtex	0.175932	4.48844e-07	8:37619817-8:38620090	-5.11	0.96	1
ALL.NM_001321926@CKMT1A@chr15@+	brain_amygdala	gtex	0.0520933	0.0053415	15:43491362-15:44491386	-4.11	0.956	1
ALL.NM_001113738@ARL17A_1@chr17@-	brain_amygdala	gtex	0.23296	4.1642e-09	17:44133142-17:45134796	-4.74	0.994	1
ALL.NM_021228@SCAF1@chr19@+	brain_amygdala	gtex	0.00332294	0.234521	19:49661547-19:50660683	5.96	1	1
ALL.NM_144723@ZMAT2@chr5@+	brain_amygdala	gtex	-0.00776691	0.907694	5:139586501-5:140585882	-6.51	1	1
ALL.NM_001001653@MED8@chr1@-	brain_anterior_cingulate_cortex_ba24	gtex	0.213989	2.19854e-09	1:43349727-1:44350216	-4.51	0.989	1
ALL.NM_144629@RFTN2@chr2@-	brain_anterior_cingulate_cortex_ba24	gtex	0.0142833	0.0796521	2:197933094-2:198936516	5.14	1	1
ALL.NR_001298@HLA-DRB6@chr6@-	brain_anterior_cingulate_cortex_ba24	gtex	0.249586	7.11456e-11	6:32020512-6:33020849	-6.96	1	1
ALL.NM_000977@RPL13@chr16@+	brain_anterior_cingulate_cortex_ba24	gtex	0.273616	6.43901e-12	16:89129314-16:90130815	-4.35	0.973	1
ALL.NM_001165962@ELAC2@chr17@-	brain_anterior_cingulate_cortex_ba24	gtex	0.207589	4.0132e-09	17:12394980-17:13396044	4.23	0.991	1
ALL.NM_001362848@NAGA@chr22@-	brain_anterior_cingulate_cortex_ba24	gtex	-0.00234552	0.418471	22:41954824-22:42956114	-5.83	1	1
ALL.NR_001298@HLA-DRB6@chr6@-	brain_caudate_basal_ganglia	gtex	0.364363	7.3239e-21	6:31653120-6:32654225	-6.2	1	1
ALL.NM_002586@PBX2_6@chr6@-	brain_caudate_basal_ganglia	gtex	0.0443607	0.00185859	6:31653120-6:32654225	6.55	1	1
ALL.NM_005514@HLA-B_5@chr6@-	brain_caudate_basal_ganglia	gtex	0.228128	1.14152e-12	6:30822413-6:31821939	2.05	0.998	1
ALL.NM_002117@HLA-C_6@chr6@-	brain_caudate_basal_ganglia	gtex	0.675978	4.38308e-49	6:30822413-6:31821939	1.8	0.998	1
ALL.NR_001298@HLA-DRB6@chr6@-	brain_caudate_basal_ganglia	gtex	0.364363	7.3239e-21	6:31137660-6:32136930	-9.6	1	1
ALL.NM_002586@PBX2_6@chr6@-	brain_caudate_basal_ganglia	gtex	0.0443607	0.00185859	6:31137660-6:32136930	6.55	1	1
ALL.NM_005514@HLA-B_5@chr6@-	brain_caudate_basal_ganglia	gtex	0.228128	1.14152e-12	6:30736541-6:31736570	2.15	0.999	1
ALL.NM_002117@HLA-C_6@chr6@-	brain_caudate_basal_ganglia	gtex	0.675978	4.38308e-49	6:30736541-6:31736570	1.8	0.999	1
ALL.NR_001298@HLA-DRB6@chr6@-	brain_caudate_basal_ganglia	gtex	0.364363	7.3239e-21	6:31137660-6:32136930	-9.6	1	1
ALL.NM_002586@PBX2_6@chr6@-	brain_caudate_basal_ganglia	gtex	0.0443607	0.00185859	6:31137660-6:32136930	6.55	1	1
ALL.NM_001164234@DDHD2@chr8@+	brain_caudate_basal_ganglia	gtex	0.296653	1.34149e-16	8:37595970-8:38596570	-5.81	1	1
ALL.NM_004311@ARL3@chr10@-	brain_caudate_basal_ganglia	gtex	0.0528878	0.00073418	10:103934004-10:104936499	-5.91	1	1
ALL.NM_014630@ZNF592@chr15@+	brain_caudate_basal_ganglia	gtex	0.0906437	1.18252e-05	15:84850691-15:85849387	6.37	1	1
ALL.NM_024516@PAGR1@chr16@+	brain_caudate_basal_ganglia	gtex	0.0178291	0.0351078	16:29330963-16:30332586	-6.69	1	1
ALL.NM_000977@RPL13@chr16@+	brain_caudate_basal_ganglia	gtex	0.59009	2.97518e-39	16:89129314-16:90130815	-4.19	0.951	1
ALL.NM_001165962@ELAC2@chr17@-	brain_caudate_basal_ganglia	gtex	0.155721	7.45696e-09	17:12394980-17:13396044	4.5	0.997	1
ALL.NR_026680@LINC02210_2@chr17@+	brain_caudate_basal_ganglia	gtex	0.0188604	0.0312148	17:43213772-17:44215093	5.25	1	1
ALL.NR_111920@LOC101929829_1@chr22@-	brain_caudate_basal_ganglia	gtex	0.00799788	0.111518	22:42021210-22:43021141	4.42	1	1
ALL.NR_145674@CYP2D7_7@chr22@-	brain_caudate_basal_ganglia	gtex	0.0607824	0.000310887	22:42021210-22:43021141	-5.93	1	1
ALL.NR_111920@LOC101929829_1@chr22@-	brain_caudate_basal_ganglia	gtex	0.00799788	0.111518	22:42022106-22:43021954	4.42	1	1
ALL.NR_145674@CYP2D7_7@chr22@-	brain_caudate_basal_ganglia	gtex	0.0607824	0.000310887	22:42022106-22:43021954	-5.93	1	1
ALL.NR_111920@LOC101929829_1@chr22@-	brain_caudate_basal_ganglia	gtex	0.00799788	0.111518	22:41954824-22:42956114	4.42	1	1
ALL.NR_145674@CYP2D7_7@chr22@-	brain_caudate_basal_ganglia	gtex	0.0607824	0.000310887	22:41954824-22:42956114	-5.93	1	1
ALL.NM_144629@RFTN2@chr2@-	brain_cerebellar_hemisphere	gtex	0.0672854	0.000309798	2:197933094-2:198936516	6.02	1	1
ALL.NR_001298@HLA-DRB6@chr6@-	brain_cerebellar_hemisphere	gtex	0.271119	9.10673e-14	6:32554345-6:33557225	-5.94	1	1
ALL.NM_001293216@TUBB_7@chr6@+	brain_cerebellar_hemisphere	gtex	0.0540434	0.00114423	6:30736541-6:31736570	-8.77	1	1
ALL.NR_001298@HLA-DRB6@chr6@-	brain_cerebellar_hemisphere	gtex	0.271119	9.10673e-14	6:32020512-6:33020849	-5.94	1	1
ALL.NM_001293216@TUBB_7@chr6@+	brain_cerebellar_hemisphere	gtex	0.0540434	0.00114423	6:30191587-6:31193164	-8.77	1	1
ALL.NM_014630@ZNF592@chr15@+	brain_cerebellar_hemisphere	gtex	0.178165	3.57336e-09	15:84850691-15:85849387	6.58	1	1
ALL.NM_024516@PAGR1@chr16@+	brain_cerebellar_hemisphere	gtex	0.0394388	0.00484786	16:29330963-16:30332586	-7.28	1	1
ALL.NR_002453@SMG1P5@chr16@-	brain_cerebellar_hemisphere	gtex	0.0672503	0.000310877	16:29330963-16:30332586	-4.65	1	1
ALL.NM_024516@PAGR1@chr16@+	brain_cerebellar_hemisphere	gtex	0.0394388	0.00484786	16:29797446-16:30795630	-7.32	1	1
ALL.NR_002453@SMG1P5@chr16@-	brain_cerebellar_hemisphere	gtex	0.0672503	0.000310877	16:29797446-16:30795630	-3.19	1	1
ALL.NM_001113738@ARL17A_1@chr17@-	brain_cerebellar_hemisphere	gtex	0.472167	5.25512e-26	17:44133142-17:45134796	-5.09	0.999	1
ALL.NM_001330244@ARL17A_1@chr17@+	brain_cerebellar_hemisphere	gtex	0.194034	6.36194e-10	17:43013371-17:44015330	-5.46	0.999	1
ALL.NM_001330244@ARL17A_1@chr17@+	brain_cerebellar_hemisphere	gtex	0.194034	6.36194e-10	17:43092635-17:44093319	-5.46	0.999	1
ALL.NR_145674@CYP2D7_7@chr22@-	brain_cerebellar_hemisphere	gtex	0.281491	2.58968e-14	22:42022106-22:43021954	-3.98	0.92	1
ALL.NM_001001653@MED8@chr1@-	brain_cerebellum	gtex	0.164484	6.70053e-10	1:43349727-1:44350216	-4.04	0.928	1
ALL.NM_001008388@CISD2@chr4@+	brain_cerebellum	gtex	0.0247469	0.0129951	4:103308856-4:104313826	-3.92	0.98	1
ALL.NM_144723@ZMAT2@chr5@+	brain_cerebellum	gtex	0.0087246	0.0939864	5:139586501-5:140585882	5.67	1	1
ALL.NM_018910@PCDHA7@chr5@+	brain_cerebellum	gtex	0.0447404	0.00122831	5:139586501-5:140585882	-0.774	0.922	1
ALL.NR_027692@PHF1_1@chr6@+	brain_cerebellum	gtex	0.0871467	8.48959e-06	6:32554345-6:33557225	-5.67	1	1
ALL.NM_002121@HLA-DPB1_7@chr6@+	brain_cerebellum	gtex	0.228391	1.52401e-13	6:32554345-6:33557225	-5.23	1	1
ALL.NM_001282385@CSNK2B_6@chr6@+	brain_cerebellum	gtex	0.0211123	0.0201183	6:31653120-6:32654225	7.53	1	1
ALL.NM_005514@HLA-B_5@chr6@-	brain_cerebellum	gtex	0.38464	8.02181e-24	6:31653120-6:32654225	2.34	0.965	1
ALL.NM_002586@PBX2_6@chr6@-	brain_cerebellum	gtex	0.055978	0.00033017	6:31653120-6:32654225	0.128	0.961	1
ALL.NM_001282385@CSNK2B_6@chr6@+	brain_cerebellum	gtex	0.0211123	0.0201183	6:31137660-6:32136930	7.53	1	1
ALL.NM_002121@HLA-DPB1_7@chr6@+	brain_cerebellum	gtex	0.228391	1.52401e-13	6:32884305-6:33884140	-5.06	1	1
ALL.NR_027692@PHF1_1@chr6@+	brain_cerebellum	gtex	0.0871467	8.48959e-06	6:32884305-6:33884140	-5.67	1	1
ALL.NR_109792@MIR124-2HG@chr8@+	brain_cerebellum	gtex	0.0869503	8.68921e-06	8:64794190-8:65799727	5.47	1	1
ALL.NM_144591@BORCS7@chr10@+	brain_cerebellum	gtex	0.0123293	0.0592938	10:104123615-10:105124122	-10.3	1	1
ALL.NM_144591@BORCS7@chr10@+	brain_cerebellum	gtex	0.0123293	0.0592938	10:103934004-10:104936499	-10.3	1	1
ALL.NR_158192@LOC102724135@chr15@+	brain_cerebellum	gtex	0.0989252	2.09463e-06	15:83183986-15:84173718	8.4	1	1
ALL.NM_001160114@C15orf40@chr15@-	brain_cerebellum	gtex	0.0554461	0.000351345	15:83183986-15:84173718	2.45	0.998	1
ALL.NM_014630@ZNF592@chr15@+	brain_cerebellum	gtex	0.162732	8.36371e-10	15:84850691-15:85849387	6.72	1	1
ALL.NM_024516@PAGR1@chr16@+	brain_cerebellum	gtex	0.089523	6.40705e-06	16:29330963-16:30332586	-5.52	1	1
ALL.NM_001321892@NPIPB13_1@chr16@-	brain_cerebellum	gtex	0.0160366	0.0373669	16:29330963-16:30332586	4.1	0.908	1
ALL.NM_024516@PAGR1@chr16@+	brain_cerebellum	gtex	0.089523	6.40705e-06	16:29797446-16:30795630	-5.39	1	1
ALL.NM_024516@PAGR1@chr16@+	brain_cerebellum	gtex	0.089523	6.40705e-06	16:29734314-16:30732558	-5.39	1	1
ALL.NM_001330244@ARL17A_1@chr17@+	brain_cerebellum	gtex	0.183025	6.25075e-11	17:43092635-17:44093319	-4.34	0.974	1
ALL.NR_146717@SMDT1_3@chr22@+	brain_cerebellum	gtex	0.03246	0.00519738	22:42022106-22:43021954	5.54	1	1
ALL.NR_145674@CYP2D7_7@chr22@-	brain_cerebellum	gtex	0.117638	2.21004e-07	22:42022106-22:43021954	5.84	1	1
ALL.NM_014248@RBX1@chr22@+	brain_cerebellum	gtex	0.157275	1.66438e-09	22:40869445-22:41869268	-4.06	0.938	1
ALL.NR_146717@SMDT1_3@chr22@+	brain_cerebellum	gtex	0.03246	0.00519738	22:41979486-22:42979548	5.54	1	1
ALL.NR_145674@CYP2D7_7@chr22@-	brain_cerebellum	gtex	0.117638	2.21004e-07	22:41979486-22:42979548	5.84	1	1
ALL.NM_144723@ZMAT2@chr5@+	brain_cortex	gtex	0.0470193	0.00104405	5:139586501-5:140585882	-5.21	0.998	1
ALL.NM_002117@HLA-C_6@chr6@-	brain_cortex	gtex	0.747415	8.66223e-63	6:31653120-6:32654225	-7.53	1	1
ALL.NM_001199238@GPANK1_6@chr6@-	brain_cortex	gtex	0.0850073	1.31718e-05	6:32020512-6:33020849	-10	1	1
ALL.NM_002586@PBX2_6@chr6@-	brain_cortex	gtex	0.0464581	0.00111355	6:32020512-6:33020849	-0.189	1	1
ALL.NM_001293216@TUBB_7@chr6@+	brain_cortex	gtex	0.0150804	0.0435954	6:30191587-6:31193164	-6.38	1	1
ALL.NM_001164234@DDHD2@chr8@+	brain_cortex	gtex	0.126817	9.58005e-08	8:37521007-8:38521247	-5.74	0.998	1
ALL.NM_001164234@DDHD2@chr8@+	brain_cortex	gtex	0.126817	9.58005e-08	8:37595970-8:38596570	-5.74	0.997	1
ALL.NM_001164234@DDHD2@chr8@+	brain_cortex	gtex	0.126817	9.58005e-08	8:37521007-8:38521247	-5.74	0.998	1
ALL.NM_004311@ARL3@chr10@-	brain_cortex	gtex	0.0809193	2.11514e-05	10:103934004-10:104936499	-4.26	0.987	1
ALL.NM_001178081@STAT6@chr12@-	brain_cortex	gtex	0.673959	1.63077e-51	12:56989608-12:57990135	4.19	0.941	1
ALL.NM_001113738@ARL17A_1@chr17@-	brain_cortex	gtex	0.260277	3.35032e-15	17:44133142-17:45134796	-4.78	0.995	1
ALL.NM_001165962@ELAC2@chr17@-	brain_cortex	gtex	0.341113	2.33303e-20	17:12394980-17:13396044	5.09	1	1
ALL.NM_001362848@NAGA@chr22@-	brain_cortex	gtex	0.109128	7.84525e-07	22:41954824-22:42956114	-6.31	1	1
ALL.NM_004599@SREBF2@chr22@+	brain_cortex	gtex	0.0892194	8.07582e-06	22:41954824-22:42956114	1.93	0.966	1
ALL.NM_001362848@NAGA@chr22@-	brain_cortex	gtex	0.109128	7.84525e-07	22:42036087-22:43036245	-6.31	1	1
ALL.NM_004599@SREBF2@chr22@+	brain_cortex	gtex	0.0892194	8.07582e-06	22:42036087-22:43036245	1.93	0.953	1
ALL.NM_001001653@MED8@chr1@-	brain_frontal_cortex_ba9	gtex	0.139393	2.153e-07	1:43349727-1:44350216	-4.12	0.947	1
ALL.NM_001008388@CISD2@chr4@+	brain_frontal_cortex_ba9	gtex	0.130075	5.63636e-07	4:103308856-4:104313826	-3.85	0.974	1
ALL.NM_002586@PBX2_6@chr6@-	brain_frontal_cortex_ba9	gtex	0.0618951	0.000527424	6:30822413-6:31821939	-6.95	1	1
ALL.NR_160950@SNHG32_4@chr6@+	brain_frontal_cortex_ba9	gtex	0.0299331	0.0125134	6:30822413-6:31821939	0.785	1	1
ALL.NM_005514@HLA-B_5@chr6@-	brain_frontal_cortex_ba9	gtex	0.516837	2.39752e-29	6:30822413-6:31821939	-2.23	0.987	1
ALL.NM_002586@PBX2_6@chr6@-	brain_frontal_cortex_ba9	gtex	0.0618951	0.000527424	6:30736541-6:31736570	-7.1	1	1
ALL.NR_160950@SNHG32_4@chr6@+	brain_frontal_cortex_ba9	gtex	0.0299331	0.0125134	6:30736541-6:31736570	0.785	1	1
ALL.NM_005514@HLA-B_5@chr6@-	brain_frontal_cortex_ba9	gtex	0.516837	2.39752e-29	6:30736541-6:31736570	-2.05	0.993	1
ALL.NM_002586@PBX2_6@chr6@-	brain_frontal_cortex_ba9	gtex	0.0618951	0.000527424	6:32046853-6:33046742	-6.63	1	1
ALL.NM_001164234@DDHD2@chr8@+	brain_frontal_cortex_ba9	gtex	0.0953578	1.90498e-05	8:37595970-8:38596570	-5.85	1	1
ALL.NM_014630@ZNF592@chr15@+	brain_frontal_cortex_ba9	gtex	0.103279	8.60209e-06	15:84850691-15:85849387	5.72	1	1
ALL.NR_104447@HDDC3@chr15@-	brain_frontal_cortex_ba9	gtex	0.177114	4.00205e-09	15:90974327-15:91974485	-3.98	0.968	1
ALL.NM_000977@RPL13@chr16@+	brain_frontal_cortex_ba9	gtex	0.490041	2.62218e-27	16:89129314-16:90130815	-4.22	0.954	1
ALL.NM_001362848@NAGA@chr22@-	brain_frontal_cortex_ba9	gtex	0.190424	9.44643e-10	22:41954824-22:42956114	-6.77	1	1
ALL.NM_002122@HLA-DQA1_6@chr6@+	brain_hippocampus	gtex	0.499103	1.79975e-26	6:32020512-6:33020849	-4.75	0.99	1
ALL.NM_002122@HLA-DQA1_6@chr6@+	brain_hippocampus	gtex	0.499103	1.79975e-26	6:32110886-6:33111437	-4.75	0.994	1
ALL.NM_016226@VPS29@chr12@-	brain_hippocampus	gtex	0.0372312	0.00745647	12:110429138-12:111429783	-4.77	0.998	1
ALL.NM_024516@PAGR1@chr16@+	brain_hippocampus	gtex	0.0580341	0.00106594	16:29330963-16:30332586	-5.74	1	1
ALL.NM_002122@HLA-DQA1_6@chr6@+	brain_hypothalamus	gtex	0.618536	3.28268e-37	6:31653120-6:32654225	-5.59	1	1
ALL.NR_001298@HLA-DRB6@chr6@-	brain_hypothalamus	gtex	0.48706	2.34422e-26	6:31653120-6:32654225	-4.88	1	1
ALL.NR_120608@TUBB_7@chr6@+	brain_hypothalamus	gtex	0.078424	0.000127785	6:30736541-6:31736570	-5.41	0.999	1
ALL.NM_002122@HLA-DQA1_6@chr6@+	brain_hypothalamus	gtex	0.618536	3.28268e-37	6:32020512-6:33020849	-5.59	1	1
ALL.NR_001298@HLA-DRB6@chr6@-	brain_hypothalamus	gtex	0.48706	2.34422e-26	6:32020512-6:33020849	-3.61	0.999	1
ALL.NR_120608@TUBB_7@chr6@+	brain_hypothalamus	gtex	0.078424	0.000127785	6:30192803-6:31193164	-5.41	0.996	1
ALL.NM_002586@PBX2_6@chr6@-	brain_hypothalamus	gtex	0.060178	0.000738343	6:32110886-6:33111437	-7.81	1	1
ALL.NM_002122@HLA-DQA1_6@chr6@+	brain_hypothalamus	gtex	0.618536	3.28268e-37	6:31994742-6:32985413	-5.59	1	1
ALL.NR_001298@HLA-DRB6@chr6@-	brain_hypothalamus	gtex	0.48706	2.34422e-26	6:31994742-6:32985413	-3.61	0.999	1
ALL.NM_001164234@DDHD2@chr8@+	brain_hypothalamus	gtex	0.225401	3.67751e-11	8:37595970-8:38596570	-5.17	0.999	1
ALL.NM_001291931@TSNARE1@chr8@-	brain_hypothalamus	gtex	0.0513939	0.00171518	8:142851003-8:143852950	-5.96	1	1
ALL.NM_032300@TCHP@chr12@+	brain_hypothalamus	gtex	-0.00492195	0.678637	12:110429138-12:111429783	7.25	1	1
ALL.NM_016226@VPS29@chr12@-	brain_hypothalamus	gtex	0.0622419	0.000605686	12:110429138-12:111429783	-3.18	0.996	1
ALL.NM_032300@TCHP@chr12@+	brain_hypothalamus	gtex	-0.00492195	0.678637	12:110284149-12:111288843	6.55	1	1
ALL.NM_016226@VPS29@chr12@-	brain_hypothalamus	gtex	0.0622419	0.000605686	12:110284149-12:111288843	-3.29	0.996	1
ALL.NM_001165962@ELAC2@chr17@-	brain_hypothalamus	gtex	0.197421	7.70323e-10	17:12394980-17:13396044	4.65	0.998	1
ALL.NM_002490@NDUFA6_4@chr22@-	brain_hypothalamus	gtex	-0.000451578	0.337882	22:41981931-22:42981890	-4.79	0.996	1
ALL.NM_002586@PBX2_6@chr6@-	brain_nucleus_accumbens_basal_ganglia	gtex	0.0678218	0.000107145	6:32554345-6:33557225	-7.38	1	1
ALL.NM_001166538@LST1_7@chr6@+	brain_nucleus_accumbens_basal_ganglia	gtex	0.0135923	0.0535936	6:31653120-6:32654225	6.74	1	1
ALL.NM_005514@HLA-B_5@chr6@-	brain_nucleus_accumbens_basal_ganglia	gtex	0.407905	9.19488e-25	6:31653120-6:32654225	7.66	1	1
ALL.NM_004381@ATF6B_3@chr6@-	brain_nucleus_accumbens_basal_ganglia	gtex	0.032552	0.00584569	6:31653120-6:32654225	-3.42	0.932	1
ALL.NM_002586@PBX2_6@chr6@-	brain_nucleus_accumbens_basal_ganglia	gtex	0.0678218	0.000107145	6:30822413-6:31821939	-10.7	1	1
ALL.NM_001166538@LST1_7@chr6@+	brain_nucleus_accumbens_basal_ganglia	gtex	0.0135923	0.0535936	6:31583155-6:32583742	6.74	1	1
ALL.NM_005514@HLA-B_5@chr6@-	brain_nucleus_accumbens_basal_ganglia	gtex	0.407905	9.19488e-25	6:31583155-6:32583742	7.66	1	1
ALL.NM_002586@PBX2_6@chr6@-	brain_nucleus_accumbens_basal_ganglia	gtex	0.0678218	0.000107145	6:32020512-6:33020849	-7.38	1	1
ALL.NM_002121@HLA-DPB1_7@chr6@+	brain_nucleus_accumbens_basal_ganglia	gtex	0.162844	1.56099e-09	6:32020512-6:33020849	2.19	0.914	1
ALL.NM_001164234@DDHD2@chr8@+	brain_nucleus_accumbens_basal_ganglia	gtex	0.178452	2.27907e-10	8:37595970-8:38596570	-5.77	0.975	1
ALL.NM_001164234@DDHD2@chr8@+	brain_nucleus_accumbens_basal_ganglia	gtex	0.178452	2.27907e-10	8:37619817-8:38620090	-5.77	0.967	1
ALL.NM_001164234@DDHD2@chr8@+	brain_nucleus_accumbens_basal_ganglia	gtex	0.178452	2.27907e-10	8:37619817-8:38620090	-5.77	0.967	1
ALL.NM_004311@ARL3@chr10@-	brain_nucleus_accumbens_basal_ganglia	gtex	0.063429	0.000176272	10:103934004-10:104936499	-8.24	1	1
ALL.NM_014630@ZNF592@chr15@+	brain_nucleus_accumbens_basal_ganglia	gtex	0.0569762	0.000365919	15:84850691-15:85849387	5.15	1	1
ALL.NR_104447@HDDC3@chr15@-	brain_nucleus_accumbens_basal_ganglia	gtex	0.0251633	0.0136768	15:90974327-15:91974485	-4.97	1	1
ALL.NM_001165962@ELAC2@chr17@-	brain_nucleus_accumbens_basal_ganglia	gtex	0.229618	3.26593e-13	17:12394980-17:13396044	5.07	1	1
ALL.NM_001362848@NAGA@chr22@-	brain_nucleus_accumbens_basal_ganglia	gtex	0.107267	1.16599e-06	22:42022106-22:43021954	-7.26	0.983	1
ALL.NM_015704@DESI1@chr22@-	brain_nucleus_accumbens_basal_ganglia	gtex	0.179343	2.04003e-10	22:42022106-22:43021954	-4.42	0.966	1
ALL.NM_001362848@NAGA@chr22@-	brain_nucleus_accumbens_basal_ganglia	gtex	0.107267	1.16599e-06	22:41954824-22:42956114	-7.26	0.983	1
ALL.NM_015704@DESI1@chr22@-	brain_nucleus_accumbens_basal_ganglia	gtex	0.179343	2.04003e-10	22:41954824-22:42956114	-4.42	0.962	1
ALL.NM_001001653@MED8@chr1@-	brain_putamen_basal_ganglia	gtex	0.0664333	0.000405042	1:43349727-1:44350216	-4	0.92	1
ALL.NM_144629@RFTN2@chr2@-	brain_putamen_basal_ganglia	gtex	0.00614995	0.154487	2:197933094-2:198936516	6.65	1	1
ALL.NM_001008388@CISD2@chr4@+	brain_putamen_basal_ganglia	gtex	0.114679	3.73334e-06	4:103308856-4:104313826	-4.67	0.999	1
ALL.NM_002123@HLA-DQB1@chr6@-	brain_putamen_basal_ganglia	gtex	0.337017	6.4152e-17	6:32127276-6:33127987	5.68	1	1
ALL.NR_029461@LST1_7@chr6@+	brain_putamen_basal_ganglia	gtex	0.0126913	0.0766989	6:31056358-6:32056580	4.93	0.994	1
ALL.NM_002123@HLA-DQB1@chr6@-	brain_putamen_basal_ganglia	gtex	0.337017	6.4152e-17	6:31994742-6:32985413	5.68	0.999	1
ALL.NR_029461@LST1_7@chr6@+	brain_putamen_basal_ganglia	gtex	0.0126913	0.0766989	6:31056358-6:32056580	4.93	0.994	1
ALL.NM_144591@BORCS7@chr10@+	brain_putamen_basal_ganglia	gtex	0.0764997	0.000153826	10:104123615-10:105124122	-5.28	1	1
ALL.NM_024516@PAGR1@chr16@+	brain_putamen_basal_ganglia	gtex	0.00692546	0.141817	16:29330963-16:30332586	-6.51	1	1
ALL.NR_034172@KANSL1-AS1_2@chr17@+	brain_putamen_basal_ganglia	gtex	0.0881608	4.98608e-05	17:43773784-17:44773783	-5.46	1	1
ALL.NM_001362848@NAGA@chr22@-	brain_putamen_basal_ganglia	gtex	0.051537	0.00169178	22:41954824-22:42956114	-6.95	1	1
ALL.NM_001042601@TTC14@chr3@+	brain_spinal_cord_cervical_c-1	gtex	0.0457677	0.00922937	3:179825553-3:180828795	5.53	1	1
ALL.NM_001008388@CISD2@chr4@+	brain_spinal_cord_cervical_c-1	gtex	0.151819	3.86833e-06	4:103308856-4:104313826	-4.67	1	1
ALL.NM_005908@MANBA@chr4@-	brain_spinal_cord_cervical_c-1	gtex	0.0778067	0.000913117	4:103308856-4:104313826	-1.33	0.984	1
ALL.NM_002117@HLA-C_6@chr6@-	brain_spinal_cord_cervical_c-1	gtex	0.643758	8.69125e-30	6:30822413-6:31821939	4.16	1	1
ALL.NM_005514@HLA-B_5@chr6@-	brain_spinal_cord_cervical_c-1	gtex	0.0334907	0.0225994	6:30822413-6:31821939	0.527	0.999	1
ALL.NM_002117@HLA-C_6@chr6@-	brain_spinal_cord_cervical_c-1	gtex	0.643758	8.69125e-30	6:31056358-6:32056580	4.16	1	1
ALL.NM_005514@HLA-B_5@chr6@-	brain_spinal_cord_cervical_c-1	gtex	0.0334907	0.0225994	6:31056358-6:32056580	0.527	1	1
ALL.NR_001298@HLA-DRB6@chr6@-	brain_spinal_cord_cervical_c-1	gtex	0.416162	2.14553e-16	6:31056358-6:32056580	4.25	0.978	1
ALL.NM_002117@HLA-C_6@chr6@-	brain_spinal_cord_cervical_c-1	gtex	0.643758	8.69125e-30	6:30736541-6:31736570	4.16	0.999	1
ALL.NM_005514@HLA-B_5@chr6@-	brain_spinal_cord_cervical_c-1	gtex	0.0334907	0.0225994	6:30736541-6:31736570	0.403	0.998	1
ALL.NR_001298@HLA-DRB6@chr6@-	brain_spinal_cord_cervical_c-1	gtex	0.416162	2.14553e-16	6:32020512-6:33020849	-5.81	1	1
ALL.NM_002122@HLA-DQA1_6@chr6@+	brain_spinal_cord_cervical_c-1	gtex	0.853323	9.68443e-54	6:32020512-6:33020849	-5.77	1	1
ALL.NM_002117@HLA-C_6@chr6@-	brain_spinal_cord_cervical_c-1	gtex	0.643758	8.69125e-30	6:31056358-6:32056580	4.16	1	1
ALL.NM_005514@HLA-B_5@chr6@-	brain_spinal_cord_cervical_c-1	gtex	0.0334907	0.0225994	6:31056358-6:32056580	0.527	1	1
ALL.NR_001298@HLA-DRB6@chr6@-	brain_spinal_cord_cervical_c-1	gtex	0.416162	2.14553e-16	6:31056358-6:32056580	4.25	0.978	1
ALL.NR_001298@HLA-DRB6@chr6@-	brain_spinal_cord_cervical_c-1	gtex	0.416162	2.14553e-16	6:32046853-6:33046742	-5.9	1	1
ALL.NM_002122@HLA-DQA1_6@chr6@+	brain_spinal_cord_cervical_c-1	gtex	0.853323	9.68443e-54	6:32046853-6:33046742	-5.77	1	1
ALL.NM_002122@HLA-DQA1_6@chr6@+	brain_spinal_cord_cervical_c-1	gtex	0.853323	9.68443e-54	6:32110886-6:33111437	-5.77	1	1
ALL.NM_002117@HLA-C_6@chr6@-	brain_spinal_cord_cervical_c-1	gtex	0.643758	8.69125e-30	6:31056358-6:32056580	4.16	1	1
ALL.NM_005514@HLA-B_5@chr6@-	brain_spinal_cord_cervical_c-1	gtex	0.0334907	0.0225994	6:31056358-6:32056580	0.527	1	1
ALL.NR_001298@HLA-DRB6@chr6@-	brain_spinal_cord_cervical_c-1	gtex	0.416162	2.14553e-16	6:31056358-6:32056580	4.25	0.978	1
ALL.NM_001164234@DDHD2@chr8@+	brain_spinal_cord_cervical_c-1	gtex	0.0480737	0.00780914	8:37595970-8:38596570	-5.07	0.999	1
ALL.NM_001178081@STAT6@chr12@-	brain_spinal_cord_cervical_c-1	gtex	0.363958	4.62332e-14	12:56989608-12:57990135	4.16	0.935	1
ALL.NM_001303097@HIP1R@chr12@+	brain_spinal_cord_cervical_c-1	gtex	0.0982068	0.000207845	12:122841679-12:123842056	-4.15	0.951	1
ALL.NM_001303097@HIP1R@chr12@+	brain_spinal_cord_cervical_c-1	gtex	0.0982068	0.000207845	12:122456524-12:123457619	-4.04	0.936	1
ALL.NM_001165962@ELAC2@chr17@-	brain_spinal_cord_cervical_c-1	gtex	0.19098	1.86537e-07	17:12394980-17:13396044	4.12	0.986	1
ALL.NM_001362848@NAGA@chr22@-	brain_spinal_cord_cervical_c-1	gtex	0.0779244	0.00090538	22:41954824-22:42956114	-6.32	1	1
ALL.NM_001001653@MED8@chr1@-	brain_substantia_nigra	gtex	0.307138	9.5594e-11	1:43349727-1:44350216	-4.01	0.92	1
ALL.NM_144629@RFTN2@chr2@-	brain_substantia_nigra	gtex	0.0360063	0.0242031	2:197933094-2:198936516	6.1	1	1
ALL.NR_033723@DNAJC19@chr3@-	brain_substantia_nigra	gtex	0.0229848	0.0583417	3:180202180-3:181202358	6.5	1	1
ALL.NM_002122@HLA-DQA1_6@chr6@+	brain_substantia_nigra	gtex	0.620269	1.62587e-25	6:32020512-6:33020849	-5.67	1	1
ALL.NR_001298@HLA-DRB6@chr6@-	brain_substantia_nigra	gtex	0.347107	3.24179e-12	6:32020512-6:33020849	-6.78	0.934	1
ALL.NM_002122@HLA-DQA1_6@chr6@+	brain_substantia_nigra	gtex	0.620269	1.62587e-25	6:32110886-6:33111437	-5.67	1	1
ALL.NM_002123@HLA-DQB1@chr6@-	brain_substantia_nigra	gtex	0.39934	2.84711e-14	6:32110886-6:33111437	-1.33	0.956	1
ALL.NR_001298@HLA-DRB6@chr6@-	brain_substantia_nigra	gtex	0.347107	3.24179e-12	6:32110886-6:33111437	-6.78	0.924	1
ALL.NM_016226@VPS29@chr12@-	brain_substantia_nigra	gtex	0.171889	2.69434e-06	12:110429138-12:111429783	-6.91	1	1
ALL.NM_014630@ZNF592@chr15@+	brain_substantia_nigra	gtex	0.0448488	0.0134606	15:84850691-15:85849387	3.99	0.936	1
ALL.NM_001243131@RPL13@chr16@+	brain_substantia_nigra	gtex	0.223399	6.57963e-08	16:89129314-16:90130815	-5.06	0.972	1
ALL.NM_001243131@RPL13@chr16@+	brain_substantia_nigra	gtex	0.223399	6.57963e-08	16:89129314-16:90133137	-5.06	0.972	1
ALL.NM_001103146@GIGYF2@2@+	dlpfc	psychencode	0.0111679	2.16095e-05	2:233241575-2:234243322	3.3	1	1
ALL.NR_103492@GIGYF2@2@+	dlpfc	psychencode	0.0120878	1.03036e-05	2:233241575-2:234243322	0.885	1	1
ALL.NR_109905@TYW5@2@-	dlpfc	psychencode	0.00791282	0.000302506	2:200294206-2:201297861	4.39	0.981	1
ALL.NM_003590@CUL3@2@-	dlpfc	psychencode	0.0371422	2.10001e-14	2:224835369-2:225837562	5.26	1	1
ALL.NM_001103146@GIGYF2@2@+	dlpfc	psychencode	0.0111679	2.16095e-05	2:233241575-2:234243322	3.3	1	1
ALL.NR_103492@GIGYF2@2@+	dlpfc	psychencode	0.0120878	1.03036e-05	2:233241575-2:234243322	0.885	1	1
ALL.NM_001103146@GIGYF2@2@+	dlpfc	psychencode	0.0111679	2.16095e-05	2:233221607-2:234224738	3.3	1	1
ALL.NR_103492@GIGYF2@2@+	dlpfc	psychencode	0.0120878	1.03036e-05	2:233221607-2:234224738	0.885	1	1
ALL.NM_001103146@GIGYF2@2@+	dlpfc	psychencode	0.0111679	2.16095e-05	2:233221607-2:234224738	3.3	1	1
ALL.NR_103492@GIGYF2@2@+	dlpfc	psychencode	0.0120878	1.03036e-05	2:233221607-2:234224738	0.885	1	1
ALL.NM_001042601@TTC14@3@+	dlpfc	psychencode	0.0197909	2.17328e-08	3:179825553-3:180828795	4.55	0.996	1
ALL.NM_014041@SPCS1@3@+	dlpfc	psychencode	0.010093	5.14691e-05	3:52623572-3:53624426	-9.18	1	1
ALL.NM_052859@RFT1@3@-	dlpfc	psychencode	0.00923412	0.000103201	3:52623572-3:53624426	6.82	1	1
ALL.NM_198563@STIMATE@3@-	dlpfc	psychencode	0.0216119	5.08925e-09	3:52623572-3:53624426	-0.734	1	1
ALL.NM_014041@SPCS1@3@+	dlpfc	psychencode	0.010093	5.14691e-05	3:52371616-3:53374417	-9.06	1	1
ALL.NM_052859@RFT1@3@-	dlpfc	psychencode	0.00923412	0.000103201	3:52371616-3:53374417	5.68	1	1
ALL.NM_198563@STIMATE@3@-	dlpfc	psychencode	0.0216119	5.08925e-09	3:52371616-3:53374417	-1.03	1	1
ALL.NM_014041@SPCS1@3@+	dlpfc	psychencode	0.010093	5.14691e-05	3:52241835-3:53241509	-9.06	1	1
ALL.NM_198563@STIMATE@3@-	dlpfc	psychencode	0.0216119	5.08925e-09	3:52241835-3:53241509	-1.03	1	1
ALL.NM_052859@RFT1@3@-	dlpfc	psychencode	0.00923412	0.000103201	3:52241835-3:53241509	5.68	1	1
ALL.NM_005908@MANBA@4@-	dlpfc	psychencode	0.0192679	3.29791e-08	4:103215671-4:104217878	-1.51	1	1
ALL.NM_001300795@UBE2D3@4@-	dlpfc	psychencode	0.0103897	4.04915e-05	4:103215671-4:104217878	-5.01	1	1
ALL.NM_001254717@DAXX_4@6@-	dlpfc	psychencode	0.146146	2.68742e-54	6:32767496-6:33768897	4.32	0.988	1
ALL.NM_003190@TAPBP_4@6@-	dlpfc	psychencode	0.101912	1.43033e-37	6:32767496-6:33768897	1.39	0.912	1
ALL.NM_001254717@DAXX_4@6@-	dlpfc	psychencode	0.146146	2.68742e-54	6:32786382-6:33786173	4.22	0.953	1
ALL.NM_001164234@DDHD2@8@+	dlpfc	psychencode	0.0691469	1.12052e-25	8:37595970-8:38596570	-6.01	1	1
ALL.NM_005736@ACTR1A@10@-	dlpfc	psychencode	0.00943114	8.79599e-05	10:104548382-10:105549759	-0.651	1	1
ALL.NM_144591@BORCS7@10@+	dlpfc	psychencode	0.0053548	0.00249113	10:104548382-10:105549759	-7.86	1	1
ALL.NM_004311@ARL3@10@-	dlpfc	psychencode	0.0173218	1.55839e-07	10:104548382-10:105549759	-8.12	1	1
ALL.NM_144591@BORCS7@10@+	dlpfc	psychencode	0.0053548	0.00249113	10:104123615-10:105124122	-7.86	1	1
ALL.NM_004311@ARL3@10@-	dlpfc	psychencode	0.0173218	1.55839e-07	10:104123615-10:105124122	-7.65	1	1
ALL.NM_005736@ACTR1A@10@-	dlpfc	psychencode	0.00943114	8.79599e-05	10:104123615-10:105124122	-0.987	1	1
ALL.NM_144591@BORCS7@10@+	dlpfc	psychencode	0.0053548	0.00249113	10:103934004-10:104936499	-7.86	1	1
ALL.NM_004311@ARL3@10@-	dlpfc	psychencode	0.0173218	1.55839e-07	10:103934004-10:104936499	-7.63	1	1
ALL.NM_005736@ACTR1A@10@-	dlpfc	psychencode	0.00943114	8.79599e-05	10:103934004-10:104936499	-0.862	0.999	1
ALL.NM_001085465@CTNND1@11@+	dlpfc	psychencode	0.0188698	4.53074e-08	11:57083909-11:58086755	4.51	1	1
ALL.NM_012456@TIMM10@11@-	dlpfc	psychencode	0.295816	5.64322e-118	11:57083909-11:58086755	-5.58	1	1
ALL.NR_037646@TMX2-CTNND1@11@+	dlpfc	psychencode	0.0105553	3.54216e-05	11:57083909-11:58086755	1.6	1	1
ALL.NM_138342@GLB1L2@11@+	dlpfc	psychencode	0.165179	9.38648e-62	11:133745852-11:134746130	-6.21	1	1
ALL.NM_001085465@CTNND1@11@+	dlpfc	psychencode	0.0188698	4.53074e-08	11:57083909-11:58086269	4.51	1	1
ALL.NM_012456@TIMM10@11@-	dlpfc	psychencode	0.295816	5.64322e-118	11:57083909-11:58086269	-5.58	1	1
ALL.NR_037646@TMX2-CTNND1@11@+	dlpfc	psychencode	0.0105553	3.54216e-05	11:57083909-11:58086269	1.6	1	1
ALL.NM_016226@VPS29@12@-	dlpfc	psychencode	0.0259941	1.5481e-10	12:110429138-12:111429783	-6.94	1	1
ALL.NM_016226@VPS29@12@-	dlpfc	psychencode	0.0259941	1.5481e-10	12:110429632-12:111429783	-6.94	1	1
ALL.NM_183004@EIF5@14@+	dlpfc	psychencode	0.146732	1.59286e-54	14:103699583-14:104699495	2.99	1	1
ALL.NR_158216@LOC105370687@14@-	dlpfc	psychencode	0.16471	1.43913e-61	14:103699583-14:104699495	-1.8	1	1
ALL.NM_183004@EIF5@14@+	dlpfc	psychencode	0.146732	1.59286e-54	14:103299716-14:104300829	2.96	1	1
ALL.NR_158216@LOC105370687@14@-	dlpfc	psychencode	0.16471	1.43913e-61	14:103299716-14:104300829	-1.8	1	1
ALL.NM_183004@EIF5@14@+	dlpfc	psychencode	0.146732	1.59286e-54	14:103699583-14:104699495	2.99	1	1
ALL.NR_158216@LOC105370687@14@-	dlpfc	psychencode	0.16471	1.43913e-61	14:103699583-14:104699495	-1.8	1	1
ALL.NM_014630@ZNF592@15@+	dlpfc	psychencode	0.0367096	2.96964e-14	15:84350745-15:85350831	6.77	1	1
ALL.NM_014630@ZNF592@15@+	dlpfc	psychencode	0.0367096	2.96964e-14	15:84850691-15:85849387	6.3	1	1
ALL.NM_014630@ZNF592@15@+	dlpfc	psychencode	0.0367096	2.96964e-14	15:84368138-15:85369577	6.77	1	1
ALL.NM_033251@RPL13@16@+	dlpfc	psychencode	0.181766	2.17081e-68	16:89129314-16:90133137	-4.43	0.979	1
ALL.NM_033251@RPL13@16@+	dlpfc	psychencode	0.181766	2.17081e-68	16:89211117-16:90208449	-4.43	0.979	1
ALL.NM_001303507@PPP4C@16@+	dlpfc	psychencode	0.0153053	7.80766e-07	16:29596617-16:30595710	6.82	1	1
ALL.NM_001321892@NPIPB13@16@-	dlpfc	psychencode	0.0198374	2.09422e-08	16:29596617-16:30595710	3.45	1	1
ALL.NM_001207034@RNF40@16@+	dlpfc	psychencode	0.0171355	1.80842e-07	16:29596617-16:30595710	-0.165	0.999	1
ALL.NM_001199056@CDIP1@16@-	dlpfc	psychencode	0.0363907	3.8337e-14	16:4060980-16:5062606	4.6	0.989	1
ALL.NM_001113738@ARL17A_2@17@-	dlpfc	psychencode	0.29272	1.58428e-116	17:44625866-17:45626395	-0.379	1	1
ALL.NM_001113738@ARL17A_2@17@-	dlpfc	psychencode	0.29272	1.58428e-116	17:44625866-17:45626395	-0.379	1	1
ALL.NM_001165962@ELAC2@17@-	dlpfc	psychencode	0.149038	2.02812e-55	17:12394980-17:13396044	7.27	1	1
ALL.NR_131176@TXNL4A@18@-	dlpfc	psychencode	0.0616082	5.40238e-23	18:77230822-18:78016732	4.26	0.991	1
ALL.NM_032758@PHF5A@22@-	dlpfc	psychencode	0.0540883	2.45997e-20	22:40869445-22:41869268	4.36	0.982	1
ALL.NM_001008388@CISD2@4@+	dlpfc	rosmap	0.44829	9.13415e-77	4:103308856-4:104313826	-5.04	1	1
ALL.NM_031860@PCDHA10_1@5@+	dlpfc	rosmap	0.173253	6.94354e-26	5:139586501-5:140585882	-4.02	0.935	1
ALL.NM_002622@PFDN1@5@-	dlpfc	rosmap	0.0146673	0.00203618	5:139891089-5:140891738	4.7	0.999	1
ALL.NM_031860@PCDHA10_1@5@+	dlpfc	rosmap	0.173253	6.94354e-26	5:139891089-5:140891738	-4.23	0.994	1
ALL.NR_029462@LST1_7@6@+	dlpfc	rosmap	0.109172	1.95825e-16	6:31653120-6:32654225	-5.21	1	1
ALL.NR_029461@LST1_7@6@+	dlpfc	rosmap	0.102163	1.93881e-15	6:31653120-6:32654225	-2.35	1	1
ALL.NM_005514@HLA-B_5@6@-	dlpfc	rosmap	0.29592	4.02635e-46	6:31653120-6:32654225	-6.32	1	1
ALL.NR_029462@LST1_7@6@+	dlpfc	rosmap	0.109172	1.95825e-16	6:31620888-6:32620572	-5.21	1	1
ALL.NR_029461@LST1_7@6@+	dlpfc	rosmap	0.102163	1.93881e-15	6:31620888-6:32620572	-2.35	1	1
ALL.NM_005514@HLA-B_5@6@-	dlpfc	rosmap	0.29592	4.02635e-46	6:31620888-6:32620572	-6.32	1	1
ALL.NM_001293213@TUBB_7@6@+	dlpfc	rosmap	0.0928123	4.03151e-14	6:30192803-6:31193164	-9.14	0.957	1
ALL.NM_001254717@DAXX_4@6@-	dlpfc	rosmap	0.451585	1.61647e-77	6:32786382-6:33786173	4.91	0.997	1
ALL.NM_001293213@TUBB_7@6@+	dlpfc	rosmap	0.0928123	4.03151e-14	6:30191587-6:31193164	-9.14	0.957	1
ALL.NM_001293213@TUBB_7@6@+	dlpfc	rosmap	0.0928123	4.03151e-14	6:30192803-6:31193164	-9.14	0.957	1
ALL.NM_001164234@DDHD2@8@+	dlpfc	rosmap	0.0624459	6.47862e-10	8:37620674-8:38620090	-6	0.969	1
ALL.NM_001164234@DDHD2@8@+	dlpfc	rosmap	0.0624459	6.47862e-10	8:37521007-8:38521247	-6	0.968	1
ALL.NM_001164234@DDHD2@8@+	dlpfc	rosmap	0.0624459	6.47862e-10	8:37595970-8:38596570	-6	0.969	1
ALL.NM_001164234@DDHD2@8@+	dlpfc	rosmap	0.0624459	6.47862e-10	8:37771340-8:38770987	-6	0.965	1
ALL.NM_001164234@DDHD2@8@+	dlpfc	rosmap	0.0624459	6.47862e-10	8:37771340-8:38770987	-6	0.965	1
ALL.NM_001366904@TSNARE1@8@-	dlpfc	rosmap	0.114023	3.96898e-17	8:142851003-8:143852950	-5.48	1	1
ALL.NM_001164234@DDHD2@8@+	dlpfc	rosmap	0.0624459	6.47862e-10	8:37521007-8:38521247	-6	0.968	1
ALL.NM_024789@MFSD13A@10@+	dlpfc	rosmap	0.123622	1.64774e-18	10:103934004-10:104936499	2.18	1	1
ALL.NM_014976@PDCD11@10@+	dlpfc	rosmap	0.021271	0.000252524	10:103934004-10:104936499	8.05	1	1
ALL.NM_004311@ARL3@10@-	dlpfc	rosmap	0.065566	2.42104e-10	10:103934004-10:104936499	-4.65	1	1
ALL.NM_016226@VPS29@12@-	dlpfc	rosmap	0.091752	5.67785e-14	12:110429138-12:111429783	-7.04	1	1
ALL.NM_016226@VPS29@12@-	dlpfc	rosmap	0.091752	5.67785e-14	12:110429632-12:111429783	-7.04	1	1
ALL.NM_001040429@PCDH17@13@+	dlpfc	rosmap	0.0733061	2.08567e-11	13:57798795-13:58803123	4.61	0.999	1
ALL.NM_001128919@MARK3@14@+	dlpfc	rosmap	0.0784599	4.04239e-12	14:103299716-14:104300829	-5.43	1	1
ALL.NM_182923@KLC1@14@+	dlpfc	rosmap	0.0205016	0.000321578	14:103299716-14:104300829	-2.94	1	1
ALL.NR_158216@LOC105370687@14@-	dlpfc	rosmap	0.292942	1.36752e-45	14:103299716-14:104300829	-5.16	1	1
ALL.NM_001128919@MARK3@14@+	dlpfc	rosmap	0.0784599	4.04239e-12	14:103469233-14:104469804	-5.43	1	1
ALL.NM_182923@KLC1@14@+	dlpfc	rosmap	0.0205016	0.000321578	14:103469233-14:104469804	-2.94	1	1
ALL.NR_158216@LOC105370687@14@-	dlpfc	rosmap	0.292942	1.36752e-45	14:103469233-14:104469804	-5.1	1	1
ALL.NM_014630@ZNF592@15@+	dlpfc	rosmap	0.0795268	2.8757e-12	15:84367711-15:85369577	6.77	1	1
ALL.NM_014630@ZNF592@15@+	dlpfc	rosmap	0.0795268	2.8757e-12	15:84411349-15:85413831	6.77	1	1
ALL.NM_014630@ZNF592@15@+	dlpfc	rosmap	0.0795268	2.8757e-12	15:84850691-15:85849387	6.77	1	1
ALL.NM_014630@ZNF592@15@+	dlpfc	rosmap	0.0795268	2.8757e-12	15:84368138-15:85369577	6.77	1	1
ALL.NM_014630@ZNF592@15@+	dlpfc	rosmap	0.0795268	2.8757e-12	15:84550480-15:85553042	6.77	1	1
ALL.NM_001288811@ARL17A_2@17@-	dlpfc	rosmap	0.0430326	2.83896e-07	17:44104509-17:45105898	-4.81	0.996	1
ALL.NM_021228@SCAF1@19@+	dlpfc	rosmap	0.0307819	1.29156e-05	19:49661547-19:50660683	4.99	0.996	1
ALL.NM_015704@DESI1@22@-	dlpfc	rosmap	0.0411913	5.04104e-07	22:42408680-22:43408940	-4.6	1	1
ALL.NR_145674@CYP2D7_1@22@-	dlpfc	rosmap	0.108427	2.49997e-16	22:42408680-22:43408940	6.09	1	1
ALL.NR_146717@SMDT1_2@22@+	dlpfc	rosmap	0.0498094	3.41992e-08	22:42408680-22:43408940	-6.14	1	1
ALL.NR_034118@NDUFA6-DT_2@22@+	dlpfc	rosmap	0.0439949	2.10273e-07	22:41979486-22:42979548	2.09	1	1
ALL.NM_015703@RRP7A@22@-	dlpfc	rosmap	0.00489215	0.0504778	22:41979486-22:42979548	-2.4	1	1
ALL.NR_145674@CYP2D7_1@22@-	dlpfc	rosmap	0.108427	2.49997e-16	22:41979486-22:42979548	6.09	0.984	1
ALL.NM_005008@SNU13@22@-	dlpfc	rosmap	0.0443911	1.85823e-07	22:40869445-22:41869268	2.31	1	1
ALL.NM_032758@PHF5A@22@-	dlpfc	rosmap	0.4458	3.35764e-76	22:40869445-22:41869268	1.08	1	1
ALL.NM_014248@RBX1@22@+	dlpfc	rosmap	0.0172382	0.000899993	22:40869445-22:41869268	2.74	0.998	1
ALL.NR_034118@NDUFA6-DT_2@22@+	dlpfc	rosmap	0.0439949	2.10273e-07	22:42036087-22:43036245	2.09	1	1
ALL.NM_015703@RRP7A@22@-	dlpfc	rosmap	0.00489215	0.0504778	22:42036087-22:43036245	-2.11	1	1
ALL.NR_145674@CYP2D7_1@22@-	dlpfc	rosmap	0.108427	2.49997e-16	22:42036087-22:43036245	6.09	0.918	1
ALL.NM_015703@RRP7A@22@-	dlpfc	rosmap	0.00489215	0.0504778	22:41570071-22:42571028	-0.0201	1	1
ALL.NM_001362848@NAGA@22@-	dlpfc	rosmap	0.147725	4.84626e-22	22:41570071-22:42571028	2.42	1	1
ALL.NR_146717@SMDT1_2@22@+	dlpfc	rosmap	0.0498094	3.41992e-08	22:41570071-22:42571028	-6.15	0.91	1
ALL.NR_034118@NDUFA6-DT_2@22@+	dlpfc	rosmap	0.0439949	2.10273e-07	22:41954824-22:42956114	2.09	1	1
ALL.NM_015703@RRP7A@22@-	dlpfc	rosmap	0.00489215	0.0504778	22:41954824-22:42956114	-2.42	1	1
ALL.NR_145674@CYP2D7_1@22@-	dlpfc	rosmap	0.108427	2.49997e-16	22:41954824-22:42956114	6.09	0.985	1
ALL.NR_034118@NDUFA6-DT_2@22@+	dlpfc	rosmap	0.0439949	2.10273e-07	22:41981931-22:42981890	2.09	1	1
ALL.NM_015703@RRP7A@22@-	dlpfc	rosmap	0.00489215	0.0504778	22:41981931-22:42981890	-2.33	1	1
ALL.NR_145674@CYP2D7_1@22@-	dlpfc	rosmap	0.108427	2.49997e-16	22:41981931-22:42981890	6.09	0.978	1
ALL.NM_001001653@MED8@chr1@-	brain_amygdala	gtex	0.151149	3.14951e-06	1:43349727-1:44350216	5.15	0.999	1
ALL.NM_001001653@MED8@chr1@-	brain_anterior_cingulate_cortex_ba24	gtex	0.213989	2.19854e-09	1:43349727-1:44350216	-4.96	0.999	1
ALL.NM_001001653@MED8@chr1@-	brain_caudate_basal_ganglia	gtex	0.135654	7.56945e-08	1:43349727-1:44350216	4.98	0.999	1
ALL.NM_001001653@MED8@chr1@-	brain_substantia_nigra	gtex	0.307138	9.5594e-11	1:43349727-1:44350216	5.09	0.999	1
ALL.NM_001294333@ATP6V0B@1@+	dlpfc	psychencode	0.0355862	7.29998e-14	1:43349727-1:44350216	-11.8	1	1
ALL.NM_012255@XRN2@chr20@+	brain_amygdala	gtex	0.0671085	0.00176422	20:20870660-20:21870438	-5.14	1	1
ALL.NM_012255@XRN2@chr20@+	brain_caudate_basal_ganglia	gtex	0.0501973	0.000984003	20:20870660-20:21870438	-4.65	0.996	1
ALL.NM_012255@XRN2@chr20@+	brain_cerebellar_hemisphere	gtex	0.183753	1.95277e-09	20:20870660-20:21870438	-5.25	1	1
ALL.NM_012255@XRN2@chr20@+	brain_hypothalamus	gtex	0.141471	2.57495e-07	20:20870660-20:21870438	4.36	0.987	1
ALL.NM_012255@XRN2@chr20@+	brain_putamen_basal_ganglia	gtex	0.188944	1.9e-09	20:20870660-20:21870438	4.81	0.998	1
ALL.NM_145005@C9orf72@chr9@-	brain_cerebellum	gtex	0.081324	1.68903e-05	9:27060909-9:28061492	4.86	0.999	1
ALL.NM_001113738@ARL17A_1@chr17@-	brain_amygdala	gtex	0.23296	4.1642e-09	17:44133142-17:45134796	6.93	1	1
ALL.NM_032758@PHF5A@chr22@-	brain_anterior_cingulate_cortex_ba24	gtex	0.228755	5.39147e-10	22:41355950-22:42356430	5.15	0.999	1
ALL.NR_001298@HLA-DRB6@chr6@-	brain_anterior_cingulate_cortex_ba24	gtex	0.249586	7.11456e-11	6:32020512-6:33020849	-6.13	1	1
ALL.NR_038118@MMAB@chr12@-	brain_anterior_cingulate_cortex_ba24	gtex	0.172405	1.0183e-07	12:109493428-12:110493231	-4.43	0.988	1
ALL.NM_001113738@ARL17A_1@chr17@-	brain_anterior_cingulate_cortex_ba24	gtex	0.234122	3.21529e-10	17:44133142-17:45134796	7.84	1	1
ALL.NR_001298@HLA-DRB6@chr6@-	brain_caudate_basal_ganglia	gtex	0.364363	7.3239e-21	6:31653120-6:32654225	-5.43	0.997	1
ALL.NM_005514@HLA-B_5@chr6@-	brain_caudate_basal_ganglia	gtex	0.228128	1.14152e-12	6:30822413-6:31821939	5.51	0.975	1
ALL.NM_005514@HLA-B_5@chr6@-	brain_caudate_basal_ganglia	gtex	0.228128	1.14152e-12	6:30736541-6:31736570	5.53	0.977	1
ALL.NR_001298@HLA-DRB6@chr6@-	brain_caudate_basal_ganglia	gtex	0.364363	7.3239e-21	6:32020512-6:33020849	-5.08	0.974	1
ALL.NM_001083537@FAM86B1_1@chr8@-	brain_caudate_basal_ganglia	gtex	0.0140223	0.0544415	8:11539715-8:12541099	6.84	1	1
ALL.NM_004311@ARL3@chr10@-	brain_caudate_basal_ganglia	gtex	0.0528878	0.00073418	10:103934004-10:104936499	-5.52	1	1
ALL.NR_026680@LINC02210_2@chr17@+	brain_caudate_basal_ganglia	gtex	0.0188604	0.0312148	17:43213772-17:44215093	-7.55	1	1
ALL.NR_038118@MMAB@chr12@-	brain_cerebellar_hemisphere	gtex	0.205041	1.88786e-10	12:109493428-12:110493231	-5.22	1	1
ALL.NM_018711@SVOP@chr12@-	brain_cerebellar_hemisphere	gtex	0.357591	1.4396e-18	12:108803281-12:109806354	-3.81	0.905	1
ALL.NM_014239@EIF2B2@chr14@+	brain_cerebellar_hemisphere	gtex	0.0515136	0.00146862	14:74976082-14:75979031	4.74	0.997	1
ALL.NM_005514@HLA-B_5@chr6@-	brain_cerebellum	gtex	0.38464	8.02181e-24	6:30822413-6:31821939	5.93	1	1
ALL.NM_144591@BORCS7@chr10@+	brain_cerebellum	gtex	0.0123293	0.0592938	10:104123615-10:105124122	-5.47	1	1
ALL.NM_001113738@ARL17A_1@chr17@-	brain_cerebellum	gtex	0.557928	9.1109e-39	17:44133142-17:45134796	9.15	1	1
ALL.NM_001330244@ARL17A_1@chr17@+	brain_cerebellum	gtex	0.183025	6.25075e-11	17:43092635-17:44093319	8.57	1	1
ALL.NM_001199238@GPANK1_6@chr6@-	brain_cortex	gtex	0.0850073	1.31718e-05	6:32020512-6:33020849	-5.7	0.976	1
ALL.NM_005347@HSPA5@chr9@-	brain_cortex	gtex	0.0203775	0.0230571	9:127497573-9:128499259	-4.44	0.981	1
ALL.NM_001012511@GOSR2@chr17@+	brain_cortex	gtex	0.0304516	0.00706071	17:44133142-17:45134796	4.41	0.976	1
ALL.NM_002586@PBX2_6@chr6@-	brain_frontal_cortex_ba9	gtex	0.0618951	0.000527424	6:31653120-6:32654225	-5.43	0.996	1
ALL.NR_034172@KANSL1-AS1_2@chr17@+	brain_frontal_cortex_ba9	gtex	0.0332137	0.00900922	17:43773784-17:44773783	7.17	1	1
ALL.NM_001113738@ARL17A_1@chr17@-	brain_frontal_cortex_ba9	gtex	0.270527	9.77938e-14	17:44133142-17:45134796	8.05	1	1
ALL.NM_014342@MTCH2_1@chr11@-	brain_hippocampus	gtex	0.0972633	2.69429e-05	11:47139254-11:48140354	4.39	0.982	1
ALL.NM_001113738@ARL17A_1@chr17@-	brain_hippocampus	gtex	0.195898	1.58587e-09	17:44133142-17:45134796	8.2	1	1
ALL.NM_005514@HLA-B_5@chr6@-	brain_hypothalamus	gtex	0.256209	1.1457e-12	6:30822413-6:31821939	5.38	0.995	1
ALL.NM_005514@HLA-B_5@chr6@-	brain_hypothalamus	gtex	0.256209	1.1457e-12	6:30736541-6:31736570	5.56	0.998	1
ALL.NR_147705@LOC100129129_1@chr8@-	brain_hypothalamus	gtex	0.0493395	0.00208921	8:10703264-8:11703853	8.29	1	1
ALL.NM_001083537@FAM86B1_1@chr8@-	brain_hypothalamus	gtex	0.0478914	0.00240106	8:11539715-8:12541099	7.73	1	1
ALL.NM_014342@MTCH2_1@chr11@-	brain_hypothalamus	gtex	0.127765	1.01914e-06	11:47139254-11:48140354	5.25	1	1
ALL.NM_018711@SVOP@chr12@-	brain_hypothalamus	gtex	0.265631	3.86025e-13	12:108803281-12:109806354	-4.09	0.964	1
ALL.NM_001354678@PRKCD@chr3@+	brain_nucleus_accumbens_basal_ganglia	gtex	0.0234025	0.0167788	3:52726613-3:53726712	4.91	0.999	1
ALL.NM_002586@PBX2_6@chr6@-	brain_nucleus_accumbens_basal_ganglia	gtex	0.0678218	0.000107145	6:31653120-6:32654225	-6.09	1	1
ALL.NM_002586@PBX2_6@chr6@-	brain_nucleus_accumbens_basal_ganglia	gtex	0.0678218	0.000107145	6:30822413-6:31821939	-5.27	0.936	1
ALL.NM_002586@PBX2_6@chr6@-	brain_nucleus_accumbens_basal_ganglia	gtex	0.0678218	0.000107145	6:31583155-6:32583742	-5.77	0.998	1
ALL.NM_002121@HLA-DPB1_7@chr6@+	brain_nucleus_accumbens_basal_ganglia	gtex	0.162844	1.56099e-09	6:31583155-6:32583742	4.56	0.963	1
ALL.NM_002586@PBX2_6@chr6@-	brain_nucleus_accumbens_basal_ganglia	gtex	0.0678218	0.000107145	6:30736541-6:31736570	-5.6	0.978	1
ALL.NR_001298@HLA-DRB6@chr6@-	brain_nucleus_accumbens_basal_ganglia	gtex	0.225294	5.76697e-13	6:32020512-6:33020849	-4.52	0.929	1
ALL.NR_147705@LOC100129129_1@chr8@-	brain_nucleus_accumbens_basal_ganglia	gtex	0.0631294	0.000182357	8:10703264-8:11703853	5.66	0.999	1
ALL.NM_001083537@FAM86B1_1@chr8@-	brain_nucleus_accumbens_basal_ganglia	gtex	0.111464	7.15615e-07	8:10703264-8:11703853	5.14	0.99	1
ALL.NM_001083537@FAM86B1_1@chr8@-	brain_nucleus_accumbens_basal_ganglia	gtex	0.111464	7.15615e-07	8:11539715-8:12541099	6.14	1	1
ALL.NM_001113738@ARL17A_1@chr17@-	brain_nucleus_accumbens_basal_ganglia	gtex	0.299944	2.0032e-17	17:44133142-17:45134796	8.34	1	1
ALL.NM_005514@HLA-B_5@chr6@-	brain_putamen_basal_ganglia	gtex	0.41171	2.54179e-21	6:30822413-6:31821939	4.85	0.994	1
ALL.NM_144591@BORCS7@chr10@+	brain_putamen_basal_ganglia	gtex	0.0764997	0.000153826	10:104123615-10:105124122	-5.08	1	1
ALL.NM_001317231@MTCH2_1@chr11@-	brain_putamen_basal_ganglia	gtex	0.198008	7.23478e-10	11:47139254-11:48140354	4.25	0.968	1
ALL.NM_001113738@ARL17A_1@chr17@-	brain_putamen_basal_ganglia	gtex	0.230477	2.09521e-11	17:44133142-17:45134796	7.56	1	1
ALL.NM_002117@HLA-C_6@chr6@-	brain_spinal_cord_cervical_c-1	gtex	0.643758	8.69125e-30	6:30822413-6:31821939	-4.92	0.914	1
ALL.NM_002117@HLA-C_6@chr6@-	brain_spinal_cord_cervical_c-1	gtex	0.643758	8.69125e-30	6:30736541-6:31736570	-4.92	0.919	1
ALL.NR_147705@LOC100129129_1@chr8@-	brain_spinal_cord_cervical_c-1	gtex	0.195035	1.35336e-07	8:10703264-8:11703853	4.98	0.999	1
ALL.NR_038118@MMAB@chr12@-	brain_spinal_cord_cervical_c-1	gtex	0.0987898	0.000199193	12:109493428-12:110493231	-5.74	1	1
ALL.NR_026680@LINC02210_2@chr17@+	brain_spinal_cord_cervical_c-1	gtex	0.165419	1.36768e-06	17:43213772-17:44215093	-8.37	1	1
ALL.NR_147705@LOC100129129_1@chr8@-	brain_substantia_nigra	gtex	0.110471	0.00017854	8:10703264-8:11703853	5.21	1	1
ALL.NM_014041@SPCS1@3@+	dlpfc	psychencode	0.010093	5.14691e-05	3:52623572-3:53624426	-5.13	0.993	1
ALL.NM_014041@SPCS1@3@+	dlpfc	psychencode	0.010093	5.14691e-05	3:52241835-3:53241509	-6.04	1	1
ALL.NM_001908@CTSB@8@-	dlpfc	psychencode	0.24934	7.17827e-97	8:10680338-8:11685536	6.13	0.999	1
ALL.NM_015458@MTMR9@8@+	dlpfc	psychencode	0.0096621	7.29454e-05	8:10680338-8:11685536	-5.79	0.994	1
ALL.NM_144591@BORCS7@10@+	dlpfc	psychencode	0.0053548	0.00249113	10:104123615-10:105124122	-5.66	1	1
ALL.NM_019040@ELP4@11@+	dlpfc	psychencode	0.0255845	2.14578e-10	11:31305542-11:32310289	5.42	1	1
ALL.NM_001085465@CTNND1@11@+	dlpfc	psychencode	0.0188698	4.53074e-08	11:57083909-11:58086755	5.43	0.999	1
ALL.NM_001085465@CTNND1@11@+	dlpfc	psychencode	0.0188698	4.53074e-08	11:57083909-11:58086269	5.43	0.999	1
ALL.NM_001113738@ARL17A_2@17@-	dlpfc	psychencode	0.29272	1.58428e-116	17:44625866-17:45626395	8.29	0.94	1
ALL.NM_001113738@ARL17A_2@17@-	dlpfc	psychencode	0.29272	1.58428e-116	17:44133142-17:45134796	8.29	0.94	1
ALL.NM_001113738@ARL17A_2@17@-	dlpfc	psychencode	0.29272	1.58428e-116	17:44625866-17:45626395	8.29	0.94	1
ALL.NM_001113738@ARL17A_2@17@-	dlpfc	psychencode	0.29272	1.58428e-116	17:44104509-17:45105898	8.29	0.94	1
ALL.NM_004225@MFHAS1@8@-	dlpfc	rosmap	0.0745415	1.40831e-11	8:8140901-8:9143521	-7.95	1	1
ALL.NM_019040@ELP4@11@+	dlpfc	rosmap	0.0311849	1.1391e-05	11:31305542-11:32310289	5.95	1	1
ALL.NM_052845@MMAB@12@-	dlpfc	rosmap	0.373966	6.83088e-61	12:109493428-12:110493231	-4.34	0.983	1
ALL.NM_001363688@NPC2@14@-	dlpfc	rosmap	0.00821023	0.0164792	14:75021162-14:76020119	5.94	0.964	1
ALL.NM_001113738@ARL17A_2@17@-	dlpfc	rosmap	0.0197416	0.000408444	17:44133142-17:45134796	-5.59	1	1
ALL.NM_001113738@ARL17A_2@17@-	dlpfc	rosmap	0.0197416	0.000408444	17:44104509-17:45105898	-5.59	1	1
ALL.NM_006340@BAIAP2@17@+	dlpfc	rosmap	0.139404	8.22013e-21	17:78589668-17:79590835	-4.16	0.983	1
ALL.NM_005008@SNU13@22@-	dlpfc	rosmap	0.0443911	1.85823e-07	22:41570071-22:42571028	-4.36	0.921	1
ALL.NM_001142501@MON1A@chr3@-	brain_amygdala	gtex	-0.00403944	0.487425	3:49448250-3:50446159	6.09	1	1
ALL.NM_001113738@ARL17A_1@chr17@-	brain_amygdala	gtex	0.23296	4.1642e-09	17:44133142-17:45134796	7.17	1	1
ALL.NR_038118@MMAB@chr12@-	brain_anterior_cingulate_cortex_ba24	gtex	0.172405	1.0183e-07	12:109493428-12:110493231	-3.85	0.901	1
ALL.NM_001113738@ARL17A_1@chr17@-	brain_anterior_cingulate_cortex_ba24	gtex	0.234122	3.21529e-10	17:44133142-17:45134796	7.58	1	1
ALL.NM_005514@HLA-B_5@chr6@-	brain_caudate_basal_ganglia	gtex	0.228128	1.14152e-12	6:30822413-6:31821939	4.72	0.983	1
ALL.NR_026680@LINC02210_2@chr17@+	brain_caudate_basal_ganglia	gtex	0.0188604	0.0312148	17:43213772-17:44215093	-7.41	1	1
ALL.NM_032316@NICN1@chr3@-	brain_cerebellar_hemisphere	gtex	0.250451	1.06145e-12	3:48960572-3:49961780	-6.41	1	1
ALL.NM_201397@GPX1@chr3@-	brain_cerebellar_hemisphere	gtex	0.196221	5.00368e-10	3:48960572-3:49961780	1.11	0.982	1
ALL.NM_014239@EIF2B2@chr14@+	brain_cerebellar_hemisphere	gtex	0.0515136	0.00146862	14:74976082-14:75979031	4.41	0.987	1
ALL.NM_032316@NICN1@chr3@-	brain_cerebellum	gtex	0.258499	2.33607e-15	3:48960572-3:49961780	-5.77	1	1
ALL.NM_201397@GPX1@chr3@-	brain_cerebellum	gtex	0.149658	4.32066e-09	3:48960572-3:49961780	2.46	0.996	1
ALL.NM_007024@TMEM115@chr3@-	brain_cerebellum	gtex	0.0306294	0.00645341	3:49892838-3:50891886	-4.83	0.997	1
ALL.NM_005514@HLA-B_5@chr6@-	brain_cerebellum	gtex	0.38464	8.02181e-24	6:30822413-6:31821939	4.49	0.971	1
ALL.NM_001113738@ARL17A_1@chr17@-	brain_cerebellum	gtex	0.557928	9.1109e-39	17:44133142-17:45134796	8.51	1	1
ALL.NM_001330244@ARL17A_1@chr17@+	brain_cerebellum	gtex	0.183025	6.25075e-11	17:43092635-17:44093319	8.3	1	1
ALL.NM_201397@GPX1@chr3@-	brain_cortex	gtex	0.203049	7.25479e-12	3:48894784-3:49895712	4.14	0.932	1
ALL.NM_001012511@GOSR2@chr17@+	brain_cortex	gtex	0.0304516	0.00706071	17:44133142-17:45134796	5.12	0.999	1
ALL.NR_034172@KANSL1-AS1_2@chr17@+	brain_cortex	gtex	0.0535149	0.00049543	17:43092635-17:44093319	7.2	1	1
ALL.NM_018374@TMEM106B@chr7@+	brain_frontal_cortex_ba9	gtex	0.101757	1.00249e-05	7:11771508-7:12782990	5.05	1	1
ALL.NR_034172@KANSL1-AS1_2@chr17@+	brain_frontal_cortex_ba9	gtex	0.0332137	0.00900922	17:43773784-17:44773783	7.63	1	1
ALL.NM_001113738@ARL17A_1@chr17@-	brain_frontal_cortex_ba9	gtex	0.270527	9.77938e-14	17:44133142-17:45134796	8.29	1	1
ALL.NM_014342@MTCH2_1@chr11@-	brain_hippocampus	gtex	0.0972633	2.69429e-05	11:47139254-11:48140354	4.56	0.991	1
ALL.NM_001113738@ARL17A_1@chr17@-	brain_hippocampus	gtex	0.195898	1.58587e-09	17:44133142-17:45134796	8.4	1	1
ALL.NM_032316@NICN1@chr3@-	brain_hypothalamus	gtex	0.0537787	0.00136427	3:48960572-3:49961780	-5.44	1	1
ALL.NR_147705@LOC100129129_1@chr8@-	brain_hypothalamus	gtex	0.0493395	0.00208921	8:10703264-8:11703853	5.35	0.996	1
ALL.NM_014342@MTCH2_1@chr11@-	brain_hypothalamus	gtex	0.127765	1.01914e-06	11:47139254-11:48140354	5.76	1	1
ALL.NM_032316@NICN1@chr3@-	brain_nucleus_accumbens_basal_ganglia	gtex	0.0748413	4.82805e-05	3:48960572-3:49961780	-5.82	1	1
ALL.NM_032316@NICN1@chr3@-	brain_nucleus_accumbens_basal_ganglia	gtex	0.0748413	4.82805e-05	3:49260646-3:50259551	-6.04	1	1
ALL.NM_018374@TMEM106B@chr7@+	brain_nucleus_accumbens_basal_ganglia	gtex	0.0235205	0.01655	7:11771508-7:12782990	3.94	0.962	1
ALL.NM_001113738@ARL17A_1@chr17@-	brain_nucleus_accumbens_basal_ganglia	gtex	0.299944	2.0032e-17	17:44133142-17:45134796	8.49	1	1
ALL.NM_001640@APEH@chr3@+	brain_putamen_basal_ganglia	gtex	0.0479224	0.00239393	3:49221518-3:50221027	7.15	1	1
ALL.NM_001317231@MTCH2_1@chr11@-	brain_putamen_basal_ganglia	gtex	0.198008	7.23478e-10	11:47139254-11:48140354	5.02	0.999	1
ALL.NM_001113738@ARL17A_1@chr17@-	brain_putamen_basal_ganglia	gtex	0.230477	2.09521e-11	17:44133142-17:45134796	7.49	1	1
ALL.NM_032316@NICN1@chr3@-	brain_spinal_cord_cervical_c-1	gtex	0.0683187	0.00181115	3:48960572-3:49961780	-6.27	1	1
ALL.NR_038118@MMAB@chr12@-	brain_spinal_cord_cervical_c-1	gtex	0.0987898	0.000199193	12:109493428-12:110493231	-4.46	0.99	1
ALL.NR_026680@LINC02210_2@chr17@+	brain_spinal_cord_cervical_c-1	gtex	0.165419	1.36768e-06	17:43213772-17:44215093	-8.38	1	1
ALL.NM_032316@NICN1@chr3@-	brain_substantia_nigra	gtex	0.0995967	0.00036771	3:48960572-3:49961780	-6.95	1	1
ALL.NM_018374@TMEM106B@7@+	dlpfc	psychencode	0.17954	1.71741e-67	7:11771508-7:12782990	6.27	1	1
ALL.NM_004225@MFHAS1@8@-	dlpfc	rosmap	0.0745415	1.40831e-11	8:8140901-8:9143521	-5.52	1	1
ALL.NM_001008938@CKAP5@11@-	dlpfc	rosmap	0.0695196	6.93301e-11	11:47139254-11:48140354	5	1	1
ALL.NM_001008938@CKAP5@11@-	dlpfc	rosmap	0.0695196	6.93301e-11	11:47139254-11:48140354	5	1	1
ALL.NM_001113738@ARL17A_2@17@-	dlpfc	rosmap	0.0197416	0.000408444	17:44133142-17:45134796	-4.69	0.996	1
ALL.NM_001113738@ARL17A_2@17@-	dlpfc	rosmap	0.0197416	0.000408444	17:44104509-17:45105898	-4.69	0.997	1
ALL.NM_201397@GPX1@chr3@-	brain_cortex	gtex	0.203049	7.25479e-12	3:48894784-3:49895712	5.01	0.998	1
ALL.NM_013334@GMPPB@chr3@-	brain_nucleus_accumbens_basal_ganglia	gtex	0.0187826	0.0288287	3:49260646-3:50259551	4.18	0.924	1
ALL.NM_001640@APEH@chr3@+	brain_putamen_basal_ganglia	gtex	0.0479224	0.00239393	3:49221518-3:50221027	4.47	0.984	1
ALL.NM_007275@TUSC2_1@3@-	dlpfc	rosmap	0.0287884	2.40476e-05	3:48894784-3:49894356	5.67	0.969	1
ALL.NM_007275@TUSC2_1@3@-	dlpfc	rosmap	0.0287884	2.40476e-05	3:48894784-3:49894356	5.67	0.969	1
ALL.NM_007275@TUSC2_1@3@-	dlpfc	rosmap	0.0287884	2.40476e-05	3:48894784-3:49894356	5.67	0.969	1
ALL.NM_001113738@ARL17A_1@chr17@-	brain_anterior_cingulate_cortex_ba24	gtex	0.234122	3.21529e-10	17:44133142-17:45134796	4.82	0.996	1
ALL.NM_001113738@ARL17A_1@chr17@-	brain_cortex	gtex	0.260277	3.35032e-15	17:44133142-17:45134796	6.05	0.993	1
ALL.NM_001492@GDF1@chr19@-	brain_cortex	gtex	0.0106763	0.0750632	19:18479629-19:19480099	4.33	0.971	1
ALL.NM_001113738@ARL17A_1@chr17@-	brain_frontal_cortex_ba9	gtex	0.270527	9.77938e-14	17:44133142-17:45134796	6.1	1	1
ALL.NM_001113738@ARL17A_1@chr17@-	brain_hippocampus	gtex	0.195898	1.58587e-09	17:44133142-17:45134796	6.12	1	1
ALL.NM_001113738@ARL17A_1@chr17@-	brain_putamen_basal_ganglia	gtex	0.230477	2.09521e-11	17:44133142-17:45134796	6.41	1	1
ALL.NM_001113738@ARL17A_2@17@-	dlpfc	psychencode	0.29272	1.58428e-116	17:44625866-17:45626395	6.63	0.96	1
ALL.NM_001113738@ARL17A_2@17@-	dlpfc	psychencode	0.29272	1.58428e-116	17:44625866-17:45626395	6.63	0.96	1
ALL.NM_006076@AGFG2@chr7@+	brain_caudate_basal_ganglia	gtex	0.068099	0.000140059	7:99662733-7:100665479	-5.41	1	1
ALL.NM_001352054@EML2@chr19@-	brain_cerebellar_hemisphere	gtex	0.575489	3.12892e-34	19:45093601-19:46094597	8.69	1	1
ALL.NM_001382730@F11R@chr1@-	brain_cortex	gtex	0.0210718	0.0212305	1:160465416-1:161468609	4.03	0.908	1
ALL.NM_152755@CNPY4@chr7@+	brain_frontal_cortex_ba9	gtex	0.058037	0.000771691	7:99222379-7:100222410	5.65	1	1
ALL.NM_001324@CSTF1@chr20@+	brain_frontal_cortex_ba9	gtex	0.0655723	0.000366901	20:54478818-20:55481098	-5.79	1	1
ALL.NM_014342@MTCH2_1@chr11@-	brain_hippocampus	gtex	0.0972633	2.69429e-05	11:47139254-11:48140354	5.04	0.999	1
ALL.NM_001320952@ZNF232@chr17@-	brain_hippocampus	gtex	0.0455587	0.00341509	17:4510526-17:5509308	-5.41	1	1
ALL.NM_000483@APOC2@chr19@+	brain_hippocampus	gtex	0.427753	1.00232e-21	19:44952606-19:45952325	10.7	1	1
ALL.NM_000483@APOC2@chr19@+	brain_hippocampus	gtex	0.427753	1.00232e-21	19:44881523-19:45881981	10.7	1	1
ALL.NM_014342@MTCH2_1@chr11@-	brain_hypothalamus	gtex	0.127765	1.01914e-06	11:47139254-11:48140354	5.28	1	1
ALL.NM_000483@APOC2@chr19@+	brain_putamen_basal_ganglia	gtex	0.555206	1.38743e-31	19:44952606-19:45952325	7.38	1	1
ALL.NR_028038@CASTOR3@7@-	dlpfc	psychencode	0.0169157	2.15544e-07	7:99306566-7:100309552	5.92	1	1
ALL.NM_001350395@TMEM126B@11@+	dlpfc	rosmap	0.0161003	0.00129081	11:84845241-11:85846331	4.92	0.999	1
ALL.NM_001198974@STIMATE-MUSTN1@chr3@-	brain_anterior_cingulate_cortex_ba24	gtex	0.0325121	0.0163086	3:52367932-3:53366879	4.34	0.977	1
ALL.NM_014630@ZNF592@chr15@+	brain_caudate_basal_ganglia	gtex	0.0906437	1.18252e-05	15:84850691-15:85849387	6.15	1	1
ALL.NM_014233@UBTF@chr17@-	brain_caudate_basal_ganglia	gtex	0.0655431	0.000185078	17:41782567-17:42784441	-5.18	0.999	1
ALL.NM_014630@ZNF592@chr15@+	brain_cerebellar_hemisphere	gtex	0.178165	3.57336e-09	15:84850691-15:85849387	5.93	1	1
ALL.NM_014630@ZNF592@chr15@+	brain_cerebellum	gtex	0.162732	8.36371e-10	15:84850691-15:85849387	5.97	1	1
ALL.NM_001293216@TUBB_7@chr6@+	brain_cortex	gtex	0.0150804	0.0435954	6:30191587-6:31193164	-5.66	1	1
ALL.NM_002586@PBX2_6@chr6@-	brain_frontal_cortex_ba9	gtex	0.0618951	0.000527424	6:31653120-6:32654225	-4.34	0.954	1
ALL.NM_014630@ZNF592@chr15@+	brain_frontal_cortex_ba9	gtex	0.103279	8.60209e-06	15:84850691-15:85849387	6.3	1	1
ALL.NM_014233@UBTF@chr17@-	brain_hypothalamus	gtex	0.0763145	0.000156596	17:41782567-17:42784441	-6.11	1	1
ALL.NM_001354678@PRKCD@chr3@+	brain_nucleus_accumbens_basal_ganglia	gtex	0.0234025	0.0167788	3:52726613-3:53726712	6.31	1	1
ALL.NM_014630@ZNF592@chr15@+	brain_nucleus_accumbens_basal_ganglia	gtex	0.0569762	0.000365919	15:84850691-15:85849387	4.84	0.998	1
ALL.NM_152287@ZNF276@chr16@+	brain_nucleus_accumbens_basal_ganglia	gtex	0.0180938	0.0312746	16:89305157-16:90292788	4.65	0.978	1
ALL.NM_152344@LSM12@chr17@-	brain_nucleus_accumbens_basal_ganglia	gtex	0.0389789	0.00280982	17:41612677-17:42612328	-4.08	0.917	1
ALL.NR_029462@LST1_7@chr6@+	brain_spinal_cord_cervical_c-1	gtex	0.152047	3.80172e-06	6:30736541-6:31736570	-5.1	0.968	1
ALL.NR_029462@LST1_7@chr6@+	brain_spinal_cord_cervical_c-1	gtex	0.152047	3.80172e-06	6:31056358-6:32056580	-4.84	0.911	1
ALL.NR_029462@LST1_7@chr6@+	brain_spinal_cord_cervical_c-1	gtex	0.152047	3.80172e-06	6:31056358-6:32056580	-4.84	0.911	1
ALL.NM_014630@ZNF592@chr15@+	brain_substantia_nigra	gtex	0.0448488	0.0134606	15:84850691-15:85849387	4.1	0.959	1
ALL.NM_014233@UBTF@chr17@-	brain_substantia_nigra	gtex	0.0537022	0.00751341	17:41782567-17:42784441	-5.3	1	1
ALL.NM_014041@SPCS1@3@+	dlpfc	psychencode	0.010093	5.14691e-05	3:52371616-3:53374417	-6.7	0.999	1
ALL.NM_014041@SPCS1@3@+	dlpfc	psychencode	0.010093	5.14691e-05	3:52241835-3:53241509	-6.7	0.999	1
ALL.NM_207340@ZDHHC24@11@-	dlpfc	psychencode	0.00618742	0.00124798	11:65803383-11:66806445	4.48	0.995	1
ALL.NM_005146@SART1@11@+	dlpfc	psychencode	0.0044283	0.00541844	11:65803383-11:66806445	-4.25	0.989	1
ALL.NR_158192@NA@15@-	dlpfc	psychencode	0.112069	2.43149e-41	15:84850691-15:85849387	6.13	1	1
ALL.NM_013402@FADS1@11@-	dlpfc	rosmap	0.0919982	5.24415e-14	11:61069358-11:62069893	-7.07	1	1
ALL.NM_001348571@ZDHHC24@11@-	dlpfc	rosmap	0.0134848	0.00297105	11:66110666-11:67110853	5.87	0.957	1
ALL.NM_001163296@MARK2@11@+	dlpfc	rosmap	0.0108662	0.00690729	11:63176367-11:64177225	4.33	0.999	1
ALL.NM_012094@PRDX5@11@+	dlpfc	rosmap	0.0105967	0.00753876	11:63176367-11:64177225	-3.67	0.994	1
