# Supplementary material for: Alternative polyadenylation transcriptome-wide association study identifies APA-linked susceptibility genes in brain disorders
Source: Nat Commun. 2023 Feb 3;14:583. doi: 10.1038/s41467-023-36311-8 (PMC9898543; doi:10.1038/s41467-023-36311-8)
Supplement: Supplementary file 5 — Supplementary Data 3 [file 41467_2023_36311_MOESM5_ESM.xlsx]

## Sheet: Sheet1
Supplementary Data 3. 3′aQTLs fine-mapping results for significant 3′aTWAS genes of 11 brain disorders.
Tissue	Transcript ID	SNP	Posterior inclusion probability (PIP)
Brain_Amygdala	NM_001282439@BLOC1S2@chr10@-	rs28372851	1
Brain_Anterior_cingulate_cortex_BA24	NM_001282439@BLOC1S2@chr10@-	rs28372851	1
Brain_Anterior_cingulate_cortex_BA24	NM_001282439@BLOC1S2@chr10@-	rs17880709	0.998543
Brain_Anterior_cingulate_cortex_BA24	NM_001282439@BLOC1S2@chr10@-	rs989695276	1
Brain_Anterior_cingulate_cortex_BA24	NM_001282439@BLOC1S2@chr10@-	rs17884158	0.884024
Brain_Caudate_basal_ganglia	NM_001282439@BLOC1S2@chr10@-	rs184229254	1
Brain_Caudate_basal_ganglia	NM_001282439@BLOC1S2@chr10@-	rs143614631	0.996221
Brain_Caudate_basal_ganglia	NM_001282439@BLOC1S2@chr10@-	rs28372851	1
Brain_Caudate_basal_ganglia	NM_001282439@BLOC1S2@chr10@-	rs989695276	0.974923
Brain_Caudate_basal_ganglia	NM_001282439@BLOC1S2@chr10@-	rs963039286	1
Brain_Caudate_basal_ganglia	NM_001282439@BLOC1S2@chr10@-	rs1043353210	0.999948
Brain_Caudate_basal_ganglia	NM_001282439@BLOC1S2@chr10@-	rs202214431	1
Brain_Caudate_basal_ganglia	NM_001282439@BLOC1S2@chr10@-	rs200505994	1
Brain_Cerebellar_Hemisphere	NM_001282439@BLOC1S2@chr10@-	rs1040192338	0.99357
Brain_Cerebellar_Hemisphere	NM_001282439@BLOC1S2@chr10@-	rs138066919	0.99962
Brain_Cerebellar_Hemisphere	NM_001282439@BLOC1S2@chr10@-	rs28372851	1
Brain_Cerebellar_Hemisphere	NM_001282439@BLOC1S2@chr10@-	rs142359669	1
Brain_Cerebellum	NM_001282439@BLOC1S2@chr10@-	rs147167992	0.979543
Brain_Cerebellum	NM_001282439@BLOC1S2@chr10@-	rs28372851	1
Brain_Cerebellum	NM_001282439@BLOC1S2@chr10@-	rs900739790	1
Brain_Cortex	NM_001282439@BLOC1S2@chr10@-	rs147167992	1
Brain_Cortex	NM_001282439@BLOC1S2@chr10@-	rs185996414	0.978259
Brain_Cortex	NM_001282439@BLOC1S2@chr10@-	rs138066919	1
Brain_Cortex	NM_001282439@BLOC1S2@chr10@-	rs28372851	1
Brain_Cortex	NM_001282439@BLOC1S2@chr10@-	rs963039286	0.999999
Brain_Cortex	NM_001282439@BLOC1S2@chr10@-	rs538197834	0.879423
Brain_Hypothalamus	NM_001282439@BLOC1S2@chr10@-	rs28372851	1
Brain_Hypothalamus	NM_001282439@BLOC1S2@chr10@-	rs12764732	0.997262
Brain_Hypothalamus	NM_001282439@BLOC1S2@chr10@-	rs200505994	1
Brain_Nucleus_accumbens_basal_ganglia	NM_001282439@BLOC1S2@chr10@-	rs138043079	0.999943
Brain_Nucleus_accumbens_basal_ganglia	NM_001282439@BLOC1S2@chr10@-	rs28372851	1
Brain_Nucleus_accumbens_basal_ganglia	NM_001282439@BLOC1S2@chr10@-	rs771615373	0.998037
Brain_Nucleus_accumbens_basal_ganglia	NM_001282439@BLOC1S2@chr10@-	rs535246107	0.874651
Brain_Putamen_basal_ganglia	NM_001282439@BLOC1S2@chr10@-	rs28372851	1
Brain_Putamen_basal_ganglia	NM_001282439@BLOC1S2@chr10@-	rs137920390	0.954192
Brain_Putamen_basal_ganglia	NM_001282439@BLOC1S2@chr10@-	rs535246107	1
Brain_Putamen_basal_ganglia	NM_001282439@BLOC1S2@chr10@-	rs17878976	0.953945
Brain_Putamen_basal_ganglia	NM_001282439@BLOC1S2@chr10@-	rs893802774	0.999723
Brain_Putamen_basal_ganglia	NM_001282439@BLOC1S2@chr10@-	rs140918803	1
Brain_Spinal_cord_cervical_c-1	NM_001282439@BLOC1S2@chr10@-	rs28372851	1
Brain_Spinal_cord_cervical_c-1	NM_001282439@BLOC1S2@chr10@-	rs905977469	0.985299
Brain_Substantia_nigra	NM_001282439@BLOC1S2@chr10@-	rs28372851	1
Brain_Substantia_nigra	NM_001282439@BLOC1S2@chr10@-	rs989695276	1
Brain_Amygdala	NM_001282436@BLOC1S2@chr10@-	rs28372851	1
Brain_Anterior_cingulate_cortex_BA24	NM_001282436@BLOC1S2@chr10@-	rs28372851	1
Brain_Anterior_cingulate_cortex_BA24	NM_001282436@BLOC1S2@chr10@-	rs17880709	0.998535
Brain_Anterior_cingulate_cortex_BA24	NM_001282436@BLOC1S2@chr10@-	rs989695276	1
Brain_Anterior_cingulate_cortex_BA24	NM_001282436@BLOC1S2@chr10@-	rs17884158	0.886474
Brain_Caudate_basal_ganglia	NM_001282436@BLOC1S2@chr10@-	rs184229254	1
Brain_Caudate_basal_ganglia	NM_001282436@BLOC1S2@chr10@-	rs143614631	0.996334
Brain_Caudate_basal_ganglia	NM_001282436@BLOC1S2@chr10@-	rs28372851	1
Brain_Caudate_basal_ganglia	NM_001282436@BLOC1S2@chr10@-	rs989695276	0.975175
Brain_Caudate_basal_ganglia	NM_001282436@BLOC1S2@chr10@-	rs963039286	1
Brain_Caudate_basal_ganglia	NM_001282436@BLOC1S2@chr10@-	rs1043353210	0.999954
Brain_Caudate_basal_ganglia	NM_001282436@BLOC1S2@chr10@-	rs202214431	1
Brain_Caudate_basal_ganglia	NM_001282436@BLOC1S2@chr10@-	rs200505994	1
Brain_Cerebellar_Hemisphere	NM_001282436@BLOC1S2@chr10@-	rs1040192338	0.993455
Brain_Cerebellar_Hemisphere	NM_001282436@BLOC1S2@chr10@-	rs138066919	0.999616
Brain_Cerebellar_Hemisphere	NM_001282436@BLOC1S2@chr10@-	rs28372851	1
Brain_Cerebellar_Hemisphere	NM_001282436@BLOC1S2@chr10@-	rs142359669	1
Brain_Cerebellum	NM_001282436@BLOC1S2@chr10@-	rs147167992	0.977412
Brain_Cerebellum	NM_001282436@BLOC1S2@chr10@-	rs28372851	1
Brain_Cerebellum	NM_001282436@BLOC1S2@chr10@-	rs900739790	1
Brain_Cortex	NM_001282436@BLOC1S2@chr10@-	rs147167992	1
Brain_Cortex	NM_001282436@BLOC1S2@chr10@-	rs185996414	0.978259
Brain_Cortex	NM_001282436@BLOC1S2@chr10@-	rs138066919	1
Brain_Cortex	NM_001282436@BLOC1S2@chr10@-	rs28372851	1
Brain_Cortex	NM_001282436@BLOC1S2@chr10@-	rs963039286	0.999999
Brain_Cortex	NM_001282436@BLOC1S2@chr10@-	rs538197834	0.879423
Brain_Hippocampus	NM_001282436@BLOC1S2@chr10@-	rs140918803	0.99951
Brain_Hippocampus	NM_001282436@BLOC1S2@chr10@-	rs78431736	1
Brain_Hippocampus	NM_001282436@BLOC1S2@chr10@-	rs751403621	0.892204
Brain_Hypothalamus	NM_001282436@BLOC1S2@chr10@-	rs28372851	1
Brain_Hypothalamus	NM_001282436@BLOC1S2@chr10@-	rs12764732	0.997262
Brain_Hypothalamus	NM_001282436@BLOC1S2@chr10@-	rs200505994	1
Brain_Nucleus_accumbens_basal_ganglia	NM_001282436@BLOC1S2@chr10@-	rs138043079	0.999943
Brain_Nucleus_accumbens_basal_ganglia	NM_001282436@BLOC1S2@chr10@-	rs28372851	1
Brain_Nucleus_accumbens_basal_ganglia	NM_001282436@BLOC1S2@chr10@-	rs771615373	0.998037
Brain_Nucleus_accumbens_basal_ganglia	NM_001282436@BLOC1S2@chr10@-	rs535246107	0.874651
Brain_Putamen_basal_ganglia	NM_001282436@BLOC1S2@chr10@-	rs28372851	1
Brain_Putamen_basal_ganglia	NM_001282436@BLOC1S2@chr10@-	rs137920390	0.954192
Brain_Putamen_basal_ganglia	NM_001282436@BLOC1S2@chr10@-	rs535246107	1
Brain_Putamen_basal_ganglia	NM_001282436@BLOC1S2@chr10@-	rs17878976	0.953945
Brain_Putamen_basal_ganglia	NM_001282436@BLOC1S2@chr10@-	rs893802774	0.999723
Brain_Putamen_basal_ganglia	NM_001282436@BLOC1S2@chr10@-	rs140918803	1
Brain_Spinal_cord_cervical_c-1	NM_001282436@BLOC1S2@chr10@-	rs28372851	1
Brain_Spinal_cord_cervical_c-1	NM_001282436@BLOC1S2@chr10@-	rs905977469	0.982866
Brain_Substantia_nigra	NM_001282436@BLOC1S2@chr10@-	rs28372851	1
Brain_Substantia_nigra	NM_001282436@BLOC1S2@chr10@-	rs989695276	1
Brain_Amygdala	NM_173809@BLOC1S2@chr10@-	rs28372851	1
Brain_Anterior_cingulate_cortex_BA24	NM_173809@BLOC1S2@chr10@-	rs28372851	1
Brain_Anterior_cingulate_cortex_BA24	NM_173809@BLOC1S2@chr10@-	rs17880709	0.99828
Brain_Anterior_cingulate_cortex_BA24	NM_173809@BLOC1S2@chr10@-	rs989695276	1
Brain_Anterior_cingulate_cortex_BA24	NM_173809@BLOC1S2@chr10@-	rs17884158	0.897503
Brain_Caudate_basal_ganglia	NM_173809@BLOC1S2@chr10@-	rs184229254	1
Brain_Caudate_basal_ganglia	NM_173809@BLOC1S2@chr10@-	rs143614631	0.743254
Brain_Caudate_basal_ganglia	NM_173809@BLOC1S2@chr10@-	rs28372851	1
Brain_Caudate_basal_ganglia	NM_173809@BLOC1S2@chr10@-	rs989695276	0.974332
Brain_Caudate_basal_ganglia	NM_173809@BLOC1S2@chr10@-	rs963039286	1
Brain_Caudate_basal_ganglia	NM_173809@BLOC1S2@chr10@-	rs1043353210	0.999943
Brain_Caudate_basal_ganglia	NM_173809@BLOC1S2@chr10@-	rs202214431	1
Brain_Caudate_basal_ganglia	NM_173809@BLOC1S2@chr10@-	rs200505994	0.999902
Brain_Cerebellar_Hemisphere	NM_173809@BLOC1S2@chr10@-	rs1040192338	0.994642
Brain_Cerebellar_Hemisphere	NM_173809@BLOC1S2@chr10@-	rs138066919	0.99972
Brain_Cerebellar_Hemisphere	NM_173809@BLOC1S2@chr10@-	rs28372851	1
Brain_Cerebellar_Hemisphere	NM_173809@BLOC1S2@chr10@-	rs142359669	1
Brain_Cerebellum	NM_173809@BLOC1S2@chr10@-	rs147167992	0.931596
Brain_Cerebellum	NM_173809@BLOC1S2@chr10@-	rs28372851	1
Brain_Cerebellum	NM_173809@BLOC1S2@chr10@-	rs900739790	1
Brain_Cortex	NM_173809@BLOC1S2@chr10@-	rs147167992	1
Brain_Cortex	NM_173809@BLOC1S2@chr10@-	rs185996414	0.971778
Brain_Cortex	NM_173809@BLOC1S2@chr10@-	rs138066919	1
Brain_Cortex	NM_173809@BLOC1S2@chr10@-	rs28372851	1
Brain_Cortex	NM_173809@BLOC1S2@chr10@-	rs963039286	0.999999
Brain_Cortex	NM_173809@BLOC1S2@chr10@-	rs538197834	0.811002
Brain_Hippocampus	NM_173809@BLOC1S2@chr10@-	rs140918803	0.999533
Brain_Hippocampus	NM_173809@BLOC1S2@chr10@-	rs78431736	1
Brain_Hippocampus	NM_173809@BLOC1S2@chr10@-	rs751403621	0.889078
Brain_Nucleus_accumbens_basal_ganglia	NM_173809@BLOC1S2@chr10@-	rs138043079	0.998349
Brain_Nucleus_accumbens_basal_ganglia	NM_173809@BLOC1S2@chr10@-	rs28372851	1
Brain_Nucleus_accumbens_basal_ganglia	NM_173809@BLOC1S2@chr10@-	rs989695276	0.828366
Brain_Nucleus_accumbens_basal_ganglia	NM_173809@BLOC1S2@chr10@-	rs771615373	0.926516
Brain_Nucleus_accumbens_basal_ganglia	NM_173809@BLOC1S2@chr10@-	rs535246107	0.99999
Brain_Nucleus_accumbens_basal_ganglia	NM_173809@BLOC1S2@chr10@-	rs140918803	0.999803
Brain_Putamen_basal_ganglia	NM_173809@BLOC1S2@chr10@-	rs7084368	0.999997
Brain_Putamen_basal_ganglia	NM_173809@BLOC1S2@chr10@-	rs28372851	1
Brain_Putamen_basal_ganglia	NM_173809@BLOC1S2@chr10@-	rs535246107	1
Brain_Putamen_basal_ganglia	NM_173809@BLOC1S2@chr10@-	rs893802774	0.994195
Brain_Putamen_basal_ganglia	NM_173809@BLOC1S2@chr10@-	rs140918803	1
Brain_Substantia_nigra	NM_173809@BLOC1S2@chr10@-	rs28372851	1
Brain_Substantia_nigra	NM_173809@BLOC1S2@chr10@-	rs989695276	1
Brain_Cerebellar_Hemisphere	NM_001347925@SNX19@chr11@-	rs975236423	0.876694
Brain_Hippocampus	NM_001347925@SNX19@chr11@-	rs115054488	0.996929
Brain_Hypothalamus	NM_001347925@SNX19@chr11@-	chr11_130863981_G_A	0.787049
Brain_Hypothalamus	NM_001347925@SNX19@chr11@-	rs117638912	0.852264
Brain_Hypothalamus	NM_001347925@SNX19@chr11@-	rs578235439	0.999985
Brain_Hippocampus	NR_045213@FCGR1B@chr1@+	rs1217031799	1
Brain_Anterior_cingulate_cortex_BA24	NM_001317231@MTCH2_1@chr11@-	rs763439951	0.971963
Brain_Cerebellum	NM_001317231@MTCH2_1@chr11@-	rs955012074	0.75236
Brain_Anterior_cingulate_cortex_BA24	NM_014342@MTCH2_1@chr11@-	rs763439951	0.973373
Brain_Substantia_nigra	NM_014342@MTCH2_1@chr11@-	rs971341640	0.945254
Brain_Substantia_nigra	NM_014342@MTCH2_1@chr11@-	rs1176620525	0.997945
Brain_Substantia_nigra	NM_014342@MTCH2_1@chr11@-	rs556892354	0.871704
Brain_Cortex	NM_001382730@F11R@chr1@-	rs534477177	1
Brain_Cerebellar_Hemisphere	NM_001271593@PPME1@chr11@+	chr11_74255524_G_A	0.873031
Brain_Caudate_basal_ganglia	NM_020798@USP35@chr11@+	rs113804339	0.968609
Brain_Putamen_basal_ganglia	NM_020798@USP35@chr11@+	chr11_78124957_T_A	0.805967
Brain_Frontal_Cortex_BA9	NM_001318737@CCDC82@chr11@-	chr11_96476535_A_C	1
Brain_Hippocampus	NM_001318737@CCDC82@chr11@-	rs557900778	0.996942
Brain_Cerebellum	NM_001376788@HP1BP3@chr1@-	rs190271198	0.999692
Brain_Cerebellum	NM_001376788@HP1BP3@chr1@-	chr1_20783048_G_A	1
Brain_Cerebellum	NM_001376788@HP1BP3@chr1@-	rs760544134	0.929407
Brain_Cerebellar_Hemisphere	NM_018711@SVOP@chr12@-	rs11114093	0.922711
Brain_Cerebellar_Hemisphere	NM_018711@SVOP@chr12@-	rs7294679	0.999904
Brain_Hypothalamus	NM_018711@SVOP@chr12@-	rs11114093	0.971025
Brain_Hypothalamus	NM_018711@SVOP@chr12@-	rs7294679	0.878333
Brain_Anterior_cingulate_cortex_BA24	NR_038118@MMAB@chr12@-	rs144880448	0.930892
Brain_Caudate_basal_ganglia	NM_033121@ANKRD13A@chr12@+	rs544791467	1
Brain_Caudate_basal_ganglia	NM_033121@ANKRD13A@chr12@+	rs538915382	1
Brain_Hypothalamus	NM_170665@ATP2A2@chr12@+	rs779106876	0.999609
Brain_Anterior_cingulate_cortex_BA24	NM_016226@VPS29@chr12@-	rs9630309	0.979713
Brain_Cerebellum	NM_001136115@FBXO28@chr1@+	rs561184951	0.707258
Brain_Putamen_basal_ganglia	NM_016002@SCCPDH@chr1@+	rs9426267	0.985981
Brain_Caudate_basal_ganglia	NM_001303117@TUBA1C@chr12@+	rs1443286013	0.999978
Brain_Caudate_basal_ganglia	NM_001303117@TUBA1C@chr12@+	rs146839073	0.964468
Brain_Caudate_basal_ganglia	NM_001303117@TUBA1C@chr12@+	rs183406353	0.999821
Brain_Cortex	NM_001178081@STAT6@chr12@-	rs12371273	0.878644
Brain_Cortex	NM_001178081@STAT6@chr12@-	rs4559	1
Brain_Spinal_cord_cervical_c-1	NM_001178081@STAT6@chr12@-	rs4559	0.969336
Brain_Putamen_basal_ganglia	NM_001122772@AGAP2@chr12@-	rs1192955977	0.999506
Brain_Cerebellar_Hemisphere	NM_001370339@HMGB1@chr13@-	rs1046494258	0.999999
Brain_Caudate_basal_ganglia	NM_194318@B3GLCT@chr13@+	rs912604	0.716029
Brain_Putamen_basal_ganglia	NM_017825@ADPRS@chr1@+	rs551942245	0.95364
Brain_Putamen_basal_ganglia	NM_017825@ADPRS@chr1@+	rs569760107	0.807338
Brain_Cortex	NM_001001653@MED8@chr1@-	rs1198982	0.821124
Brain_Frontal_Cortex_BA9	NM_144578@MAPK1IP1L@chr14@+	rs114681846	0.971772
Brain_Hippocampus	NM_014924@ATG14@chr14@-	rs117828378	0.797629
Brain_Putamen_basal_ganglia	NM_004450@ERH@chr14@-	rs757578416	0.999959
Brain_Putamen_basal_ganglia	NM_004450@ERH@chr14@-	rs143937686	0.997796
Brain_Putamen_basal_ganglia	NM_004450@ERH@chr14@-	rs376223162	0.999298
Brain_Putamen_basal_ganglia	NM_004450@ERH@chr14@-	rs1024615258	1
Brain_Cerebellar_Hemisphere	NM_014239@EIF2B2@chr14@+	rs779484720	0.982437
Brain_Cerebellar_Hemisphere	NM_014239@EIF2B2@chr14@+	rs1190865177	0.999805
Brain_Hypothalamus	NM_001321926@CKMT1A@chr15@+	chr15_43744241_T_C	0.909271
Brain_Hypothalamus	NM_001321926@CKMT1A@chr15@+	rs140682585	1
Brain_Cerebellar_Hemisphere	NM_006578@GNB5@chr15@-	rs1226742290	0.835796
Brain_Cerebellar_Hemisphere	NM_006578@GNB5@chr15@-	rs181824654	0.998067
Brain_Cerebellar_Hemisphere	NM_006578@GNB5@chr15@-	rs556136449	0.994693
Brain_Cerebellar_Hemisphere	NM_006578@GNB5@chr15@-	rs138461129	0.995734
Brain_Cerebellum	NM_001110@ADAM10@chr15@-	rs7168776	0.78117
Brain_Cerebellum	NM_001110@ADAM10@chr15@-	rs150361818	0.997102
Brain_Hypothalamus	NM_001143936@C15orf61@chr15@+	rs762403289	0.9987
Brain_Hypothalamus	NM_001143936@C15orf61@chr15@+	rs186992956	1
Brain_Caudate_basal_ganglia	NM_014630@ZNF592@chr15@+	rs749819046	1
Brain_Cerebellum	NM_014630@ZNF592@chr15@+	rs559327685	0.999833
Brain_Frontal_Cortex_BA9	NM_014630@ZNF592@chr15@+	rs559327685	1
Brain_Frontal_Cortex_BA9	NM_014630@ZNF592@chr15@+	rs749819046	0.846022
Brain_Nucleus_accumbens_basal_ganglia	NM_014630@ZNF592@chr15@+	rs559327685	0.999927
Brain_Nucleus_accumbens_basal_ganglia	NM_014630@ZNF592@chr15@+	rs749819046	0.999941
Brain_Cerebellum	NM_001376910@FANCI@chr15@+	rs978345266	0.835512
Brain_Cerebellum	NM_018193@FANCI@chr15@+	rs193028323	1
Brain_Cerebellum	NM_018193@FANCI@chr15@+	rs978345266	0.997131
Brain_Nucleus_accumbens_basal_ganglia	NR_104447@HDDC3@chr15@-	rs146783075	0.927567
Brain_Nucleus_accumbens_basal_ganglia	NR_104447@HDDC3@chr15@-	rs2677741	0.954824
Brain_Caudate_basal_ganglia	NM_024516@PAGR1@chr16@+	rs745499399	0.986501
Brain_Cerebellum	NM_024516@PAGR1@chr16@+	rs570816106	0.986755
Brain_Cerebellum	NM_024516@PAGR1@chr16@+	rs118058081	0.918581
Brain_Cerebellum	NM_001321892@NPIPB13_1@chr16@-	rs80224651	0.914959
Brain_Cortex	NM_001172432@PHKG2@chr16@+	rs563999656	0.98706
Brain_Cortex	NM_001172432@PHKG2@chr16@+	rs747263000	0.897827
Brain_Amygdala	NM_006742@PSKH1@chr16@+	rs545472498	1
Brain_Amygdala	NM_006742@PSKH1@chr16@+	rs1363658083	1
Brain_Hypothalamus	NM_032830@UTP4_1@chr16@+	rs764467032	0.999228
Brain_Frontal_Cortex_BA9	NM_001318391@UTP4_1@chr16@+	rs111622274	0.986614
Brain_Hypothalamus	NM_001318391@UTP4_1@chr16@+	rs764467032	0.99985
Brain_Nucleus_accumbens_basal_ganglia	NM_001318391@UTP4_1@chr16@+	rs549487962	0.983493
Brain_Nucleus_accumbens_basal_ganglia	NM_001318391@UTP4_1@chr16@+	rs74886619	0.802931
Brain_Anterior_cingulate_cortex_BA24	NM_000977@RPL13@chr16@+	rs561707207	0.948279
Brain_Anterior_cingulate_cortex_BA24	NM_000977@RPL13@chr16@+	rs1031393258	0.927363
Brain_Caudate_basal_ganglia	NM_000977@RPL13@chr16@+	rs183682633	0.929027
Brain_Caudate_basal_ganglia	NM_000977@RPL13@chr16@+	rs3211567	0.940395
Brain_Frontal_Cortex_BA9	NM_000977@RPL13@chr16@+	rs34414057	0.991821
Brain_Putamen_basal_ganglia	NM_000977@RPL13@chr16@+	rs3211567	0.880396
Brain_Substantia_nigra	NM_000977@RPL13@chr16@+	rs34414057	0.718581
Brain_Amygdala	NM_001243131@RPL13@chr16@+	rs3211568	0.768672
Brain_Putamen_basal_ganglia	NM_001243131@RPL13@chr16@+	rs3211567	0.733676
Brain_Anterior_cingulate_cortex_BA24	NM_001165962@ELAC2@chr17@-	rs73981632	0.73674
Brain_Caudate_basal_ganglia	NM_001165962@ELAC2@chr17@-	rs73978294	0.778601
Brain_Caudate_basal_ganglia	NM_001165962@ELAC2@chr17@-	rs6949	0.960853
Brain_Nucleus_accumbens_basal_ganglia	NM_001165962@ELAC2@chr17@-	rs73978294	0.870955
Brain_Cortex	NM_006224@PITPNA@chr17@-	rs73298816	0.92549
Brain_Amygdala	NM_001042698@ZSWIM7@chr17@-	rs1045599	0.702855
Brain_Anterior_cingulate_cortex_BA24	NM_001042698@ZSWIM7@chr17@-	rs1045599	0.997712
Brain_Caudate_basal_ganglia	NM_001042698@ZSWIM7@chr17@-	rs1045599	0.995662
Brain_Cerebellar_Hemisphere	NM_001042698@ZSWIM7@chr17@-	rs1045599	1
Brain_Cerebellum	NM_001042698@ZSWIM7@chr17@-	rs1045599	0.999337
Brain_Cortex	NM_001042698@ZSWIM7@chr17@-	rs558645690	1
Brain_Cortex	NM_001042698@ZSWIM7@chr17@-	rs1860643	0.84755
Brain_Nucleus_accumbens_basal_ganglia	NM_001042698@ZSWIM7@chr17@-	rs1045599	0.992415
Brain_Spinal_cord_cervical_c-1	NM_001042698@ZSWIM7@chr17@-	rs1045599	0.999886
Brain_Substantia_nigra	NM_001042698@ZSWIM7@chr17@-	rs2779212	0.996605
Brain_Amygdala	NM_001042697@ZSWIM7@chr17@-	rs1045599	0.735107
Brain_Anterior_cingulate_cortex_BA24	NM_001042697@ZSWIM7@chr17@-	rs1045599	0.99182
Brain_Anterior_cingulate_cortex_BA24	NM_001042697@ZSWIM7@chr17@-	rs749427184	0.991587
Brain_Caudate_basal_ganglia	NM_001042697@ZSWIM7@chr17@-	rs1045599	0.987131
Brain_Cerebellar_Hemisphere	NM_001042697@ZSWIM7@chr17@-	rs1045599	1
Brain_Cerebellum	NM_001042697@ZSWIM7@chr17@-	rs1045599	0.858093
Brain_Cortex	NM_001042697@ZSWIM7@chr17@-	rs558645690	1
Brain_Cortex	NM_001042697@ZSWIM7@chr17@-	rs749427184	0.998536
Brain_Hippocampus	NM_001042697@ZSWIM7@chr17@-	rs1045599	0.984464
Brain_Nucleus_accumbens_basal_ganglia	NM_001042697@ZSWIM7@chr17@-	rs1045599	0.995281
Brain_Putamen_basal_ganglia	NM_001042697@ZSWIM7@chr17@-	rs1045599	0.764614
Brain_Spinal_cord_cervical_c-1	NM_001042697@ZSWIM7@chr17@-	rs138471119	0.999436
Brain_Spinal_cord_cervical_c-1	NM_001042697@ZSWIM7@chr17@-	rs1045599	0.999924
Brain_Substantia_nigra	NM_001042697@ZSWIM7@chr17@-	rs2779212	0.989662
Brain_Frontal_Cortex_BA9	NM_004140@LLGL1_1@chr17@+	rs916365419	0.999772
Brain_Frontal_Cortex_BA9	NM_004140@LLGL1_1@chr17@+	rs542142248	0.999758
Brain_Frontal_Cortex_BA9	NR_006880@SNORD3A@chr17@+	rs118178868	0.966477
Brain_Frontal_Cortex_BA9	NM_001932@MPP3@chr17@-	rs184895889	0.999702
Brain_Caudate_basal_ganglia	NM_014233@UBTF@chr17@-	chr17_44153065_A_C	0.999997
Brain_Hypothalamus	NM_014233@UBTF@chr17@-	chr17_44153065_A_C	1
Brain_Hypothalamus	NM_014233@UBTF@chr17@-	rs142140033	0.999227
Brain_Substantia_nigra	NM_014233@UBTF@chr17@-	rs142140033	0.978563
Brain_Substantia_nigra	NM_014233@UBTF@chr17@-	rs186469904	0.73012
Brain_Cortex	NM_001330244@ARL17A_1@chr17@+	rs192356302	0.981772
Brain_Cortex	NM_001330244@ARL17A_1@chr17@+	rs116886592	1
Brain_Cortex	NM_001330244@ARL17A_1@chr17@+	rs180991660	0.998395
Brain_Cortex	NM_001330244@ARL17A_1@chr17@+	chr17_45453329_G_A	1
Brain_Cortex	NM_001330244@ARL17A_1@chr17@+	rs550601087	1
Brain_Cortex	NM_001330244@ARL17A_1@chr17@+	rs1481387866	1
Brain_Cortex	NM_001330244@ARL17A_1@chr17@+	rs546583779	0.994659
Brain_Cortex	NM_001330244@ARL17A_1@chr17@+	rs1330237003	1
Brain_Cortex	NM_001330244@ARL17A_1@chr17@+	rs182614962	0.761498
Brain_Caudate_basal_ganglia	NR_026680@LINC02210_2@chr17@+	rs62053943	0.767541
Brain_Frontal_Cortex_BA9	NR_034172@KANSL1-AS1_2@chr17@+	rs376095717	0.994044
Brain_Anterior_cingulate_cortex_BA24	NM_001113738@ARL17A_1@chr17@-	rs116956554	0.87443
Brain_Cerebellar_Hemisphere	NM_001113738@ARL17A_1@chr17@-	rs199913382	0.967821
Brain_Cerebellum	NM_001113738@ARL17A_1@chr17@-	rs199913382	0.999253
Brain_Putamen_basal_ganglia	NM_001113738@ARL17A_1@chr17@-	rs199913382	0.986744
Brain_Spinal_cord_cervical_c-1	NM_001113738@ARL17A_1@chr17@-	rs112860751	0.839618
Brain_Amygdala	NM_001291581@RABEP1@chr17@+	rs3026096	0.962738
Brain_Anterior_cingulate_cortex_BA24	NM_001291581@RABEP1@chr17@+	chr17_5288954_C_T	0.991355
Brain_Anterior_cingulate_cortex_BA24	NM_001291581@RABEP1@chr17@+	rs1042385803	0.802077
Brain_Anterior_cingulate_cortex_BA24	NM_001291581@RABEP1@chr17@+	rs193057857	1
Brain_Caudate_basal_ganglia	NM_001291581@RABEP1@chr17@+	rs8081115	0.994812
Brain_Cerebellar_Hemisphere	NM_001291581@RABEP1@chr17@+	rs77686260	0.998003
Brain_Frontal_Cortex_BA9	NM_001291581@RABEP1@chr17@+	rs8081115	0.811007
Brain_Hypothalamus	NM_001291581@RABEP1@chr17@+	rs8081115	0.999866
Brain_Nucleus_accumbens_basal_ganglia	NM_001291581@RABEP1@chr17@+	rs8081115	0.998488
Brain_Putamen_basal_ganglia	NM_001291581@RABEP1@chr17@+	rs8081115	0.999924
Brain_Spinal_cord_cervical_c-1	NM_001291581@RABEP1@chr17@+	rs3026096	0.983671
Brain_Substantia_nigra	NM_001291581@RABEP1@chr17@+	rs3026096	0.999339
Brain_Cortex	NM_001144888@BAIAP2@chr17@+	rs189509036	0.881995
Brain_Cortex	NM_001144888@BAIAP2@chr17@+	rs370655986	0.99611
Brain_Amygdala	NR_024565@ZNF271P@chr18@+	rs539980027	0.854105
Brain_Amygdala	NR_024484@LINC00909@chr18@-	rs12954357	0.991188
Brain_Cerebellum	NR_024484@LINC00909@chr18@-	rs12954357	1
Brain_Cortex	NR_024484@LINC00909@chr18@-	rs12954357	0.994449
Brain_Hypothalamus	NR_024484@LINC00909@chr18@-	rs12954357	0.999941
Brain_Nucleus_accumbens_basal_ganglia	NR_024484@LINC00909@chr18@-	rs12954357	0.996712
Brain_Hypothalamus	NM_001321021@UBA52@chr19@+	rs554031858	0.898835
Brain_Hypothalamus	NM_001033930@UBA52@chr19@+	rs554031858	0.890812
Brain_Cerebellum	NM_003249@THOP1@chr19@+	rs45459194	0.902012
Brain_Cerebellar_Hemisphere	NM_031448@C19orf12@chr19@-	rs146170087	0.868754
Brain_Caudate_basal_ganglia	NM_002856@NECTIN2@chr19@+	rs3729640	0.998955
Brain_Frontal_Cortex_BA9	NM_002856@NECTIN2@chr19@+	rs3729640	0.905275
Brain_Amygdala	NM_000483@APOC2@chr19@+	rs1130742	0.89851
Brain_Nucleus_accumbens_basal_ganglia	NM_000483@APOC2@chr19@+	rs1130742	0.857204
Brain_Putamen_basal_ganglia	NM_000483@APOC2@chr19@+	rs1130742	0.751034
Brain_Spinal_cord_cervical_c-1	NM_000483@APOC2@chr19@+	rs1130742	0.934263
Brain_Substantia_nigra	NM_000483@APOC2@chr19@+	rs763895841	0.943462
Brain_Substantia_nigra	NM_000483@APOC2@chr19@+	rs1130742	0.77465
Brain_Cerebellar_Hemisphere	NM_001319055@GEMIN7@chr19@+	rs12981729	0.705615
Brain_Hippocampus	NM_004793@LONP1@chr19@-	rs3892355	0.988476
Brain_Nucleus_accumbens_basal_ganglia	NM_001206736@NSFL1C@chr20@-	rs546072518	1
Brain_Anterior_cingulate_cortex_BA24	NM_012255@XRN2@chr20@+	rs1276582153	0.960777
Brain_Putamen_basal_ganglia	NM_012255@XRN2@chr20@+	rs397757	0.793667
Brain_Cerebellum	NM_001324@CSTF1@chr20@+	rs6024857	0.991943
Brain_Cortex	NM_001271788@DYNC1I2@chr2@+	rs13429113	0.880826
Brain_Cortex	NM_001271788@DYNC1I2@chr2@+	rs187683218	0.999999
Brain_Frontal_Cortex_BA9	NM_001271788@DYNC1I2@chr2@+	rs548799683	0.999956
Brain_Frontal_Cortex_BA9	NM_001271788@DYNC1I2@chr2@+	rs2138348	0.953971
Brain_Frontal_Cortex_BA9	NM_001271788@DYNC1I2@chr2@+	rs139736427	0.999479
Brain_Nucleus_accumbens_basal_ganglia	NM_001271788@DYNC1I2@chr2@+	rs2138348	0.730006
Brain_Nucleus_accumbens_basal_ganglia	NM_001271788@DYNC1I2@chr2@+	rs139736427	0.770275
Brain_Spinal_cord_cervical_c-1	NM_001271788@DYNC1I2@chr2@+	rs13429113	0.999387
Brain_Amygdala	NM_001320884@DYNC1I2@chr2@+	rs2138348	0.897198
Brain_Cortex	NM_001320884@DYNC1I2@chr2@+	rs13429113	0.876936
Brain_Cortex	NM_001320884@DYNC1I2@chr2@+	rs187683218	0.999999
Brain_Frontal_Cortex_BA9	NM_001320884@DYNC1I2@chr2@+	rs548799683	0.999955
Brain_Frontal_Cortex_BA9	NM_001320884@DYNC1I2@chr2@+	rs2138348	0.949032
Brain_Frontal_Cortex_BA9	NM_001320884@DYNC1I2@chr2@+	rs139736427	0.999482
Brain_Nucleus_accumbens_basal_ganglia	NM_001320884@DYNC1I2@chr2@+	rs2138348	0.738238
Brain_Nucleus_accumbens_basal_ganglia	NM_001320884@DYNC1I2@chr2@+	rs139736427	0.795884
Brain_Putamen_basal_ganglia	NM_001320884@DYNC1I2@chr2@+	rs13429113	0.945572
Brain_Spinal_cord_cervical_c-1	NM_001320884@DYNC1I2@chr2@+	rs13429113	0.999387
Brain_Substantia_nigra	NM_001320884@DYNC1I2@chr2@+	rs548799683	0.806843
Brain_Anterior_cingulate_cortex_BA24	NM_144629@RFTN2@chr2@-	rs114575596	0.961649
Brain_Cerebellum	NM_014337@PPIL2@chr22@+	rs904591826	0.99989
Brain_Cerebellum	NM_014337@PPIL2@chr22@+	rs139782561	0.999991
Brain_Cerebellum	NM_014337@PPIL2@chr22@+	rs11912412	0.997929
Brain_Cortex	NM_014337@PPIL2@chr22@+	rs861813	0.850517
Brain_Frontal_Cortex_BA9	NM_014337@PPIL2@chr22@+	rs3788331	0.993563
Brain_Putamen_basal_ganglia	NM_014337@PPIL2@chr22@+	rs861814	0.782862
Brain_Nucleus_accumbens_basal_ganglia	NM_019850@NGEF@chr2@-	rs777721322	0.99029
Brain_Caudate_basal_ganglia	NR_024355@LINC00634@chr22@+	rs531435248	0.996701
Brain_Caudate_basal_ganglia	NR_024355@LINC00634@chr22@+	rs992327600	1
Brain_Caudate_basal_ganglia	NR_024355@LINC00634@chr22@+	chr22_41970143_G_A	1
Brain_Caudate_basal_ganglia	NR_024355@LINC00634@chr22@+	rs979751389	1
Brain_Anterior_cingulate_cortex_BA24	NM_001362848@NAGA@chr22@-	rs528204458	0.987296
Brain_Caudate_basal_ganglia	NM_001362848@NAGA@chr22@-	rs540662206	0.726595
Brain_Nucleus_accumbens_basal_ganglia	NM_001362848@NAGA@chr22@-	rs566378439	0.97868
Brain_Cerebellum	NR_146717@SMDT1_3@chr22@+	rs376469898	0.999322
Brain_Cerebellum	NR_146717@SMDT1_3@chr22@+	rs147692966	0.999971
Brain_Cerebellum	NR_146717@SMDT1_3@chr22@+	rs780156090	1
Brain_Nucleus_accumbens_basal_ganglia	NM_001365819@SBF1@chr22@-	rs140627421	0.995345
Brain_Amygdala	NM_001085425@ARSA@chr22@-	rs6151429	0.997407
Brain_Anterior_cingulate_cortex_BA24	NM_001085425@ARSA@chr22@-	rs11912237	0.992731
Brain_Frontal_Cortex_BA9	NM_001085425@ARSA@chr22@-	rs6151429	1
Brain_Hypothalamus	NM_001085425@ARSA@chr22@-	rs6151429	1
Brain_Hypothalamus	NM_001085425@ARSA@chr22@-	rs1039896438	0.975043
Brain_Nucleus_accumbens_basal_ganglia	NM_001085425@ARSA@chr22@-	rs6151429	0.991145
Brain_Putamen_basal_ganglia	NM_001085425@ARSA@chr22@-	rs6151429	0.997774
Brain_Spinal_cord_cervical_c-1	NM_001085425@ARSA@chr22@-	rs6151429	1
Brain_Frontal_Cortex_BA9	NM_006569@CGREF1@chr2@-	rs76649658	0.877961
Brain_Substantia_nigra	NM_177983@PPM1G@chr2@-	rs554994839	0.773502
Brain_Hypothalamus	NM_004891@MRPL33@chr2@+	rs1215171301	1
Brain_Hypothalamus	NM_145330@MRPL33@chr2@+	rs1215171301	1
Brain_Spinal_cord_cervical_c-1	NM_001042601@TTC14@chr3@+	rs557480215	0.998772
Brain_Cerebellar_Hemisphere	NM_001308101@DCUN1D1@chr3@-	rs1246529946	0.994557
Brain_Anterior_cingulate_cortex_BA24	NM_001098210@CTNNB1@chr3@+	rs115617636	0.837391
Brain_Amygdala	NM_030885@MAP4@chr3@-	rs1304949134	1
Brain_Amygdala	NM_030885@MAP4@chr3@-	rs553107082	0.999803
Brain_Anterior_cingulate_cortex_BA24	NM_015933@TMA7@chr3@+	rs1377924165	0.884449
Brain_Cerebellar_Hemisphere	NM_015933@TMA7@chr3@+	rs114536465	0.997254
Brain_Cerebellar_Hemisphere	NM_015933@TMA7@chr3@+	rs1233121897	0.789256
Brain_Cerebellar_Hemisphere	NM_015933@TMA7@chr3@+	rs569597548	0.99521
Brain_Cerebellar_Hemisphere	NM_015933@TMA7@chr3@+	rs915147813	1
Brain_Cerebellar_Hemisphere	NM_015933@TMA7@chr3@+	rs779179008	0.999753
Brain_Cerebellum	NM_015933@TMA7@chr3@+	rs1233121897	0.73712
Brain_Cortex	NM_015933@TMA7@chr3@+	rs1233121897	0.958705
Brain_Hypothalamus	NM_015933@TMA7@chr3@+	rs114536465	0.980028
Brain_Hypothalamus	NM_015933@TMA7@chr3@+	rs140593977	1
Brain_Nucleus_accumbens_basal_ganglia	NM_015933@TMA7@chr3@+	rs555775935	0.787193
Brain_Spinal_cord_cervical_c-1	NM_015933@TMA7@chr3@+	rs904875319	0.992933
Brain_Anterior_cingulate_cortex_BA24	NM_001329417@TMA7@chr3@+	rs1377924165	0.875404
Brain_Cerebellar_Hemisphere	NM_001329417@TMA7@chr3@+	rs114536465	0.998296
Brain_Cerebellar_Hemisphere	NM_001329417@TMA7@chr3@+	rs569597548	0.992543
Brain_Cerebellar_Hemisphere	NM_001329417@TMA7@chr3@+	rs915147813	1
Brain_Cerebellar_Hemisphere	NM_001329417@TMA7@chr3@+	rs779179008	0.999571
Brain_Cerebellum	NM_001329417@TMA7@chr3@+	rs1233121897	0.731934
Brain_Cortex	NM_001329417@TMA7@chr3@+	rs1233121897	0.966385
Brain_Hypothalamus	NM_001329417@TMA7@chr3@+	rs114536465	0.996978
Brain_Hypothalamus	NM_001329417@TMA7@chr3@+	rs140593977	1
Brain_Nucleus_accumbens_basal_ganglia	NM_001329417@TMA7@chr3@+	rs555775935	0.795044
Brain_Spinal_cord_cervical_c-1	NM_001329417@TMA7@chr3@+	rs904875319	0.99658
Brain_Caudate_basal_ganglia	NM_201397@GPX1@chr3@-	rs148939750	1
Brain_Caudate_basal_ganglia	NM_201397@GPX1@chr3@-	rs185426590	1
Brain_Cortex	NM_201397@GPX1@chr3@-	rs559972143	0.995217
Brain_Cortex	NM_201397@GPX1@chr3@-	rs888642394	0.942369
Brain_Hypothalamus	NM_032316@NICN1@chr3@-	rs115096841	1
Brain_Putamen_basal_ganglia	NM_001640@APEH@chr3@+	rs757956936	0.766213
Brain_Spinal_cord_cervical_c-1	NM_001200016@NAA80@chr3@-	rs60276643	0.998426
Brain_Anterior_cingulate_cortex_BA24	NM_001198974@STIMATE-MUSTN1@chr3@-	rs201678705	0.918804
Brain_Nucleus_accumbens_basal_ganglia	NM_001354678@PRKCD@chr3@+	rs782801746	0.98096
Brain_Hypothalamus	NM_016242@EMCN@chr4@-	rs565754967	0.931674
Brain_Anterior_cingulate_cortex_BA24	NM_021923@FGFRL1@chr4@+	rs564185227	0.999311
Brain_Frontal_Cortex_BA9	NM_001008388@CISD2@chr4@+	rs148199527	0.764574
Brain_Spinal_cord_cervical_c-1	NM_001008388@CISD2@chr4@+	rs189780851	0.99999
Brain_Caudate_basal_ganglia	NM_001099783@C4orf33@chr4@+	rs186594334	0.870781
Brain_Caudate_basal_ganglia	NM_001099783@C4orf33@chr4@+	rs184320710	0.999972
Brain_Cerebellum	NM_001099783@C4orf33@chr4@+	rs1426244664	0.957964
Brain_Putamen_basal_ganglia	NM_001099783@C4orf33@chr4@+	rs552827406	0.891344
Brain_Anterior_cingulate_cortex_BA24	NM_001377155@GABRA2@chr4@-	rs939169822	0.998952
Brain_Anterior_cingulate_cortex_BA24	NM_001377155@GABRA2@chr4@-	rs762055498	1
Brain_Caudate_basal_ganglia	NM_001377155@GABRA2@chr4@-	rs776575670	1
Brain_Caudate_basal_ganglia	NM_001377155@GABRA2@chr4@-	rs532079174	0.999726
Brain_Cerebellum	NM_001377155@GABRA2@chr4@-	rs1049083455	0.991591
Brain_Cerebellum	NM_001377155@GABRA2@chr4@-	rs144034829	0.999996
Brain_Nucleus_accumbens_basal_ganglia	NM_001377155@GABRA2@chr4@-	chr4_46217887_A_G	0.995778
Brain_Nucleus_accumbens_basal_ganglia	NM_001377155@GABRA2@chr4@-	rs960352611	1
Brain_Cerebellum	NM_007308@SNCA@chr4@-	rs356213	0.783842
Brain_Cerebellum	NM_007308@SNCA@chr4@-	rs185164955	0.926137
Brain_Cerebellar_Hemisphere	NM_032406@PCDHGC4@chr5@+	rs191953163	1
Brain_Caudate_basal_ganglia	NM_032361@THOC3@chr5@-	rs1177872647	0.798234
Brain_Putamen_basal_ganglia	NM_032361@THOC3@chr5@-	rs62389965	0.999641
Brain_Cortex	NM_001293216@TUBB_7@chr6@+	rs576345384	0.998101
Brain_Amygdala	NM_002117@HLA-C_6@chr6@-	rs2524096	1
Brain_Amygdala	NM_002117@HLA-C_6@chr6@-	rs2523599	0.999999
Brain_Amygdala	NM_002117@HLA-C_6@chr6@-	chr6_31322988_C_T	0.882611
Brain_Anterior_cingulate_cortex_BA24	NM_002117@HLA-C_6@chr6@-	rs2524096	1
Brain_Anterior_cingulate_cortex_BA24	NM_002117@HLA-C_6@chr6@-	rs7766089	0.947033
Brain_Caudate_basal_ganglia	NM_002117@HLA-C_6@chr6@-	rs1005399674	0.983997
Brain_Caudate_basal_ganglia	NM_002117@HLA-C_6@chr6@-	rs141899063	0.942739
Brain_Caudate_basal_ganglia	NM_002117@HLA-C_6@chr6@-	rs2524096	1
Brain_Caudate_basal_ganglia	NM_002117@HLA-C_6@chr6@-	rs12525626	0.989594
Brain_Caudate_basal_ganglia	NM_002117@HLA-C_6@chr6@-	rs9468925	0.99879
Brain_Caudate_basal_ganglia	NM_002117@HLA-C_6@chr6@-	rs896002898	1
Brain_Cerebellar_Hemisphere	NM_002117@HLA-C_6@chr6@-	rs2524096	1
Brain_Cerebellar_Hemisphere	NM_002117@HLA-C_6@chr6@-	rs2523599	0.999999
Brain_Cortex	NM_002117@HLA-C_6@chr6@-	rs2524096	1
Brain_Cortex	NM_002117@HLA-C_6@chr6@-	rs12525626	0.838357
Brain_Frontal_Cortex_BA9	NM_002117@HLA-C_6@chr6@-	rs2524096	1
Brain_Frontal_Cortex_BA9	NM_002117@HLA-C_6@chr6@-	rs12525626	0.996607
Brain_Hippocampus	NM_002117@HLA-C_6@chr6@-	rs115568381	0.971403
Brain_Hippocampus	NM_002117@HLA-C_6@chr6@-	rs2524096	1
Brain_Hippocampus	NM_002117@HLA-C_6@chr6@-	rs2523599	1
Brain_Hypothalamus	NM_002117@HLA-C_6@chr6@-	rs2524096	1
Brain_Hypothalamus	NM_002117@HLA-C_6@chr6@-	rs1131122	0.999999
Brain_Hypothalamus	NM_002117@HLA-C_6@chr6@-	rs12525626	0.999154
Brain_Hypothalamus	NM_002117@HLA-C_6@chr6@-	rs9468925	0.998716
Brain_Hypothalamus	NM_002117@HLA-C_6@chr6@-	rs9264971	0.73943
Brain_Hypothalamus	NM_002117@HLA-C_6@chr6@-	rs748865954	0.999979
Brain_Nucleus_accumbens_basal_ganglia	NM_002117@HLA-C_6@chr6@-	rs2524096	1
Brain_Nucleus_accumbens_basal_ganglia	NM_002117@HLA-C_6@chr6@-	rs12525626	0.969923
Brain_Nucleus_accumbens_basal_ganglia	NM_002117@HLA-C_6@chr6@-	rs748865954	0.999864
Brain_Spinal_cord_cervical_c-1	NM_002117@HLA-C_6@chr6@-	rs2524096	1
Brain_Spinal_cord_cervical_c-1	NM_002117@HLA-C_6@chr6@-	rs2524076	0.874827
Brain_Substantia_nigra	NM_002117@HLA-C_6@chr6@-	rs2524096	1
Brain_Substantia_nigra	NM_002117@HLA-C_6@chr6@-	rs12525626	0.997859
Brain_Amygdala	NM_005514@HLA-B_5@chr6@-	rs2524096	1
Brain_Caudate_basal_ganglia	NM_005514@HLA-B_5@chr6@-	rs2524096	1
Brain_Caudate_basal_ganglia	NM_005514@HLA-B_5@chr6@-	rs12234123	0.750957
Brain_Cerebellar_Hemisphere	NM_005514@HLA-B_5@chr6@-	rs2524096	0.994095
Brain_Cerebellum	NM_005514@HLA-B_5@chr6@-	rs2524096	1
Brain_Cerebellum	NM_005514@HLA-B_5@chr6@-	rs12525626	0.850729
Brain_Cortex	NM_005514@HLA-B_5@chr6@-	rs2524096	1
Brain_Cortex	NM_005514@HLA-B_5@chr6@-	rs41289069	0.996962
Brain_Cortex	NM_005514@HLA-B_5@chr6@-	rs2853943	0.99999
Brain_Frontal_Cortex_BA9	NM_005514@HLA-B_5@chr6@-	rs2524096	1
Brain_Frontal_Cortex_BA9	NM_005514@HLA-B_5@chr6@-	rs12525626	0.771488
Brain_Hypothalamus	NM_005514@HLA-B_5@chr6@-	rs2524096	1
Brain_Hypothalamus	NM_005514@HLA-B_5@chr6@-	rs41289069	0.993646
Brain_Nucleus_accumbens_basal_ganglia	NM_005514@HLA-B_5@chr6@-	rs2524096	1
Brain_Nucleus_accumbens_basal_ganglia	NM_005514@HLA-B_5@chr6@-	rs12525626	0.96945
Brain_Putamen_basal_ganglia	NM_005514@HLA-B_5@chr6@-	rs2524096	1
Brain_Putamen_basal_ganglia	NM_005514@HLA-B_5@chr6@-	rs12525626	0.825535
Brain_Spinal_cord_cervical_c-1	NM_005514@HLA-B_5@chr6@-	rs2524096	0.999692
Brain_Substantia_nigra	NM_005514@HLA-B_5@chr6@-	rs2524096	1
Brain_Spinal_cord_cervical_c-1	NM_001166538@LST1_7@chr6@+	rs2516486	0.894686
Brain_Spinal_cord_cervical_c-1	NR_029461@LST1_7@chr6@+	rs2516486	0.871015
Brain_Spinal_cord_cervical_c-1	NR_029461@LST1_7@chr6@+	rs546491253	0.913415
Brain_Spinal_cord_cervical_c-1	NR_029462@LST1_7@chr6@+	rs2516486	0.923298
Brain_Caudate_basal_ganglia	NM_002125@HLA-DRB5@chr6@-	rs569394416	0.935871
Brain_Cerebellar_Hemisphere	NM_002125@HLA-DRB5@chr6@-	rs35083819	0.888243
Brain_Hypothalamus	NM_002125@HLA-DRB5@chr6@-	rs77707360	0.986793
Brain_Nucleus_accumbens_basal_ganglia	NM_002125@HLA-DRB5@chr6@-	rs28366262	0.718609
Brain_Putamen_basal_ganglia	NM_002125@HLA-DRB5@chr6@-	rs9270700	0.859841
Brain_Substantia_nigra	NM_002125@HLA-DRB5@chr6@-	rs190621011	0.994488
Brain_Substantia_nigra	NM_002125@HLA-DRB5@chr6@-	rs68176300	0.999504
Brain_Amygdala	NR_001298@HLA-DRB6@chr6@-	rs73731416	0.999954
Brain_Anterior_cingulate_cortex_BA24	NR_001298@HLA-DRB6@chr6@-	rs6940063	0.993366
Brain_Caudate_basal_ganglia	NR_001298@HLA-DRB6@chr6@-	rs73731416	1
Brain_Caudate_basal_ganglia	NR_001298@HLA-DRB6@chr6@-	rs4246055	0.994929
Brain_Cortex	NR_001298@HLA-DRB6@chr6@-	rs6940063	0.992698
Brain_Hippocampus	NR_001298@HLA-DRB6@chr6@-	rs73731416	1
Brain_Hippocampus	NR_001298@HLA-DRB6@chr6@-	rs4246055	0.999963
Brain_Hypothalamus	NR_001298@HLA-DRB6@chr6@-	rs73731416	1
Brain_Hypothalamus	NR_001298@HLA-DRB6@chr6@-	rs4246055	0.999974
Brain_Nucleus_accumbens_basal_ganglia	NR_001298@HLA-DRB6@chr6@-	rs73731416	1
Brain_Nucleus_accumbens_basal_ganglia	NR_001298@HLA-DRB6@chr6@-	rs4246055	0.992024
Brain_Spinal_cord_cervical_c-1	NR_001298@HLA-DRB6@chr6@-	rs73731416	1
Brain_Substantia_nigra	NR_001298@HLA-DRB6@chr6@-	rs7760260	0.761222
Brain_Substantia_nigra	NR_001298@HLA-DRB6@chr6@-	rs73731416	0.999999
Brain_Frontal_Cortex_BA9	NM_001243965@HLA-DRB1_1@chr6@-	rs9270560	0.844476
Brain_Hippocampus	NM_002122@HLA-DQA1_6@chr6@+	rs9273018	0.763003
Brain_Spinal_cord_cervical_c-1	NM_002122@HLA-DQA1_6@chr6@+	rs36206058	0.934374
Brain_Cerebellar_Hemisphere	NM_002123@HLA-DQB1@chr6@-	rs192589109	0.999752
Brain_Cerebellar_Hemisphere	NM_002123@HLA-DQB1@chr6@-	rs13215699	0.812616
Brain_Frontal_Cortex_BA9	NM_002123@HLA-DQB1@chr6@-	rs35543780	1
Brain_Putamen_basal_ganglia	NM_002123@HLA-DQB1@chr6@-	rs72847646	1
Brain_Putamen_basal_ganglia	NM_002123@HLA-DQB1@chr6@-	rs1347541305	1
Brain_Spinal_cord_cervical_c-1	NM_002123@HLA-DQB1@chr6@-	rs13212176	0.740561
Brain_Spinal_cord_cervical_c-1	NM_002123@HLA-DQB1@chr6@-	rs28396311	0.943842
Brain_Cerebellar_Hemisphere	NM_002121@HLA-DPB1_7@chr6@+	rs1052110731	1
Brain_Cerebellar_Hemisphere	NM_002121@HLA-DPB1_7@chr6@+	rs9501257	1
Brain_Cerebellar_Hemisphere	NM_002121@HLA-DPB1_7@chr6@+	rs116702160	0.999986
Brain_Cerebellum	NM_002121@HLA-DPB1_7@chr6@+	rs1024468576	1
Brain_Cerebellum	NM_002121@HLA-DPB1_7@chr6@+	rs1052110731	1
Brain_Cerebellum	NM_002121@HLA-DPB1_7@chr6@+	rs9501257	0.999947
Brain_Cerebellum	NM_002121@HLA-DPB1_7@chr6@+	rs116702160	1
Brain_Nucleus_accumbens_basal_ganglia	NM_002121@HLA-DPB1_7@chr6@+	rs1024468576	1
Brain_Nucleus_accumbens_basal_ganglia	NM_002121@HLA-DPB1_7@chr6@+	rs574723978	0.999888
Brain_Nucleus_accumbens_basal_ganglia	NM_002121@HLA-DPB1_7@chr6@+	rs1046529395	1
Brain_Nucleus_accumbens_basal_ganglia	NM_002121@HLA-DPB1_7@chr6@+	chr6_33085617_C_T	1
Brain_Nucleus_accumbens_basal_ganglia	NM_002121@HLA-DPB1_7@chr6@+	rs116702160	1
Brain_Cortex	NM_172208@TAPBP_4@chr6@-	rs750619123	0.969008
Brain_Cerebellum	NR_027692@PHF1_1@chr6@+	rs376333766	0.992468
Brain_Anterior_cingulate_cortex_BA24	NM_001204052@SLC25A27@chr6@+	rs57009443	0.976058
Brain_Anterior_cingulate_cortex_BA24	NM_001204052@SLC25A27@chr6@+	rs541337700	0.909806
Brain_Anterior_cingulate_cortex_BA24	NM_000665@ACHE@chr7@-	rs772799234	0.990177
Brain_Anterior_cingulate_cortex_BA24	NM_000665@ACHE@chr7@-	rs539921856	0.998247
Brain_Anterior_cingulate_cortex_BA24	NM_000665@ACHE@chr7@-	rs149193110	0.999888
Brain_Caudate_basal_ganglia	NM_000665@ACHE@chr7@-	rs994537226	0.95487
Brain_Cerebellum	NM_000665@ACHE@chr7@-	rs73714210	0.830904
Brain_Putamen_basal_ganglia	NM_000665@ACHE@chr7@-	rs7801190	0.802858
Brain_Cerebellum	NM_018374@TMEM106B@chr7@+	rs138019717	0.999541
Brain_Cerebellum	NM_018374@TMEM106B@chr7@+	rs529524418	0.999969
Brain_Cerebellum	NM_018374@TMEM106B@chr7@+	rs74924922	0.999938
Brain_Frontal_Cortex_BA9	NM_018374@TMEM106B@chr7@+	rs11509880	0.83263
Brain_Nucleus_accumbens_basal_ganglia	NM_018374@TMEM106B@chr7@+	chr7_12134315_T_A	1
Brain_Cortex	NR_073058@FMC1@chr7@+	rs151146241	0.999854
Brain_Anterior_cingulate_cortex_BA24	NM_197964@FMC1@chr7@+	rs182844043	0.99889
Brain_Cortex	NM_197964@FMC1@chr7@+	rs151146241	0.999886
Brain_Hypothalamus	NM_014673@EMC2@chr8@+	rs78393128	0.723474
Brain_Anterior_cingulate_cortex_BA24	NM_001908@CTSB_1@chr8@-	rs537542873	0.979068
Brain_Caudate_basal_ganglia	NM_001908@CTSB_1@chr8@-	rs1293292	0.837332
Brain_Cerebellar_Hemisphere	NM_001908@CTSB_1@chr8@-	rs7832826	0.996542
Brain_Cerebellar_Hemisphere	NM_001908@CTSB_1@chr8@-	rs7013950	0.723668
Brain_Cerebellum	NM_001908@CTSB_1@chr8@-	rs11250169	1
Brain_Putamen_basal_ganglia	NM_001908@CTSB_1@chr8@-	rs11250169	1
Brain_Nucleus_accumbens_basal_ganglia	NM_001083537@FAM86B1_1@chr8@-	rs189205126	0.998967
Brain_Nucleus_accumbens_basal_ganglia	NM_001083537@FAM86B1_1@chr8@-	rs766038718	0.955191
Brain_Hypothalamus	NM_001291931@TSNARE1@chr8@-	rs73366608	0.988534
Brain_Caudate_basal_ganglia	NM_138431@MFSD3@chr8@+	rs779121221	0.90501
Brain_Amygdala	NM_001164234@DDHD2@chr8@+	rs182902650	0.953404
Brain_Anterior_cingulate_cortex_BA24	NM_001164234@DDHD2@chr8@+	rs150213275	0.998841
Brain_Caudate_basal_ganglia	NM_001164234@DDHD2@chr8@+	rs558305768	0.996888
Brain_Frontal_Cortex_BA9	NM_001164234@DDHD2@chr8@+	rs35462433	0.994934
Brain_Frontal_Cortex_BA9	NM_001164234@DDHD2@chr8@+	rs572544384	1
Brain_Hippocampus	NM_001164234@DDHD2@chr8@+	rs537174267	0.843711
Brain_Hippocampus	NM_001164234@DDHD2@chr8@+	rs533827574	1
Brain_Hypothalamus	NM_001164234@DDHD2@chr8@+	rs187696910	0.999998
Brain_Hypothalamus	NM_001164234@DDHD2@chr8@+	rs537174267	0.999995
Brain_Hypothalamus	NM_001164234@DDHD2@chr8@+	rs1285995633	0.999841
Brain_Putamen_basal_ganglia	NM_001164234@DDHD2@chr8@+	rs1157186473	1
Brain_Putamen_basal_ganglia	NM_001164234@DDHD2@chr8@+	rs926415052	0.999999
Brain_Spinal_cord_cervical_c-1	NM_001164234@DDHD2@chr8@+	rs201060186	0.999989
Brain_Spinal_cord_cervical_c-1	NM_001164234@DDHD2@chr8@+	rs551321977	0.997945
Brain_Cortex	NM_005347@HSPA5@chr9@-	rs190862018	0.929128
Brain_Cerebellum	NM_145005@C9orf72@chr9@-	rs7030008	0.922854
PsychENCODE_DLPFC	NM_001001342@BLOC1S2@chr10@-	rs4919429	0.99329
PsychENCODE_DLPFC	NM_001001342@BLOC1S2@chr10@-	rs12780177	0.999042
PsychENCODE_DLPFC	NM_001001342@BLOC1S2@chr10@-	rs7904497	0.941281
PsychENCODE_DLPFC	NM_001001653@MED8@chr1@-	rs11172	0.910103
PsychENCODE_DLPFC	NM_001008388@CISD2@chr4@+	rs10452178	0.961174
PsychENCODE_DLPFC	NM_001085465@CTNND1@chr11@+	rs11570214	0.978035
PsychENCODE_DLPFC	NM_001113738@ARL17A_2@chr17@-	rs3874943	1
PsychENCODE_DLPFC	NM_001113738@ARL17A_2@chr17@-	rs2942003	0.974513
PsychENCODE_DLPFC	NM_001113738@ARL17A_2@chr17@-	rs1863115	1
PsychENCODE_DLPFC	NM_001113738@ARL17A_2@chr17@-	rs568039055	1
PsychENCODE_DLPFC	NM_001165962@ELAC2@chr17@-	rs73978294	0.786937
PsychENCODE_DLPFC	NM_001165962@ELAC2@chr17@-	rs2523	0.986758
PsychENCODE_DLPFC	NM_001178080@STAT6@chr12@-	rs4559	1
PsychENCODE_DLPFC	NM_001201564@PLRG1@chr4@-	rs7698829	0.954734
PsychENCODE_DLPFC	NM_001254717@DAXX_4@chr6@-	rs35283694	0.997947
PsychENCODE_DLPFC	NM_001282439@BLOC1S2@chr10@-	rs4919429	0.992765
PsychENCODE_DLPFC	NM_001282439@BLOC1S2@chr10@-	rs12780177	0.999012
PsychENCODE_DLPFC	NM_001282439@BLOC1S2@chr10@-	rs7904497	0.951617
PsychENCODE_DLPFC	NM_001288811@ARL17A_2@chr17@-	rs199491	0.991234
PsychENCODE_DLPFC	NM_001290265@CERS1@chr19@-	rs4808868	0.753124
PsychENCODE_DLPFC	NM_001294333@ATP6V0B@chr1@+	rs112670968	0.999999
PsychENCODE_DLPFC	NM_001375288@SNCA@chr4@-	rs356218	0.973817
PsychENCODE_DLPFC	NM_001378473@BRAF@chr7@-	rs9640168	0.777365
PsychENCODE_DLPFC	NM_001908@CTSB@chr8@-	rs11250169	0.999998
PsychENCODE_DLPFC	NM_003162@STRN@chr2@-	rs62132520	0.765494
PsychENCODE_DLPFC	NM_003190@TAPBP_4@chr6@-	rs3130264	0.912472
PsychENCODE_DLPFC	NM_005302@GPR37@chr7@-	rs7791045	0.974334
PsychENCODE_DLPFC	NM_006569@CGREF1@chr2@-	rs76649658	0.999818
PsychENCODE_DLPFC	NM_006569@CGREF1@chr2@-	rs1057394	0.879873
PsychENCODE_DLPFC	NM_018374@TMEM106B@chr7@+	rs11509880	1
PsychENCODE_DLPFC	NM_018374@TMEM106B@chr7@+	rs6460907	0.743986
PsychENCODE_DLPFC	NM_019040@ELP4@chr11@+	rs12421026	0.86597
PsychENCODE_DLPFC	NM_025140@CCDC92@chr12@-	rs10846577	0.999723
PsychENCODE_DLPFC	NM_138342@GLB1L2@chr11@+	rs9783402	0.745704
PsychENCODE_DLPFC	NM_173809@BLOC1S2@chr10@-	rs4919429	0.991783
PsychENCODE_DLPFC	NM_173809@BLOC1S2@chr10@-	rs12780177	0.998967
PsychENCODE_DLPFC	NM_173809@BLOC1S2@chr10@-	rs7904497	0.93359
PsychENCODE_DLPFC	NM_198207@CERS1@chr19@-	rs4808868	0.761206
PsychENCODE_DLPFC	NM_213568@SLC39A3@chr19@-	rs60428398	0.902538
PsychENCODE_DLPFC	NM_213568@SLC39A3@chr19@-	rs73514158	0.989613
PsychENCODE_DLPFC	NR_033936@GOLGA2P10@chr15@-	rs12909128	1
PsychENCODE_DLPFC	NR_102747@LOC727751@chr15@-	rs12909128	1
PsychENCODE_DLPFC	NR_158216@LOC105370687@chr14@-	rs2281824	0.838454
ROSMAP_DLPFC	NM_000977@RPL13@chr16@+	rs3211567	0.906303
ROSMAP_DLPFC	NM_001001342@BLOC1S2@chr10@-	rs28372851	0.985112
ROSMAP_DLPFC	NM_001042697@ZSWIM7@chr17@-	rs1045599	0.99544
ROSMAP_DLPFC	NM_001042698@ZSWIM7@chr17@-	rs1045599	0.983564
ROSMAP_DLPFC	NM_001113738@ARL17A_2@chr17@-	rs202005007	0.814028
ROSMAP_DLPFC	NM_001135664@RAB29@chr1@-	rs1891091	0.732023
ROSMAP_DLPFC	NM_001160305@SETD6@chr16@+	rs11867022	0.982525
ROSMAP_DLPFC	NM_001163296@MARK2@chr11@+	chr11:64003921_G_C	0.996184
ROSMAP_DLPFC	NM_001203251@MAPT_1@chr17@+	rs372810927	0.809367
ROSMAP_DLPFC	NM_001254717@DAXX_4@chr6@-	rs3130101	0.989112
ROSMAP_DLPFC	NM_001267536@GOLGA6L4@chr15@+	rs1727693	0.999939
ROSMAP_DLPFC	NM_001281731@CERS5@chr12@-	rs10747570	0.854426
ROSMAP_DLPFC	NM_001282385@CSNK2B_6@chr6@+	rs2261033	1
ROSMAP_DLPFC	NM_001282439@BLOC1S2@chr10@-	rs28372851	0.985171
ROSMAP_DLPFC	NM_001286431@REV3L@chr6@-	rs173286	0.997123
ROSMAP_DLPFC	NM_001286432@REV3L@chr6@-	rs173286	0.996771
ROSMAP_DLPFC	NM_001288811@ARL17A_2@chr17@-	chr17:46533751_C_G	0.996831
ROSMAP_DLPFC	NM_001293213@TUBB_7@chr6@+	rs2284174	0.988233
ROSMAP_DLPFC	NM_001293214@TUBB_7@chr6@+	rs9262162	0.987339
ROSMAP_DLPFC	NM_001293214@TUBB_7@chr6@+	rs2284174	0.950808
ROSMAP_DLPFC	NM_001320@CSNK2B_6@chr6@+	rs2261033	1
ROSMAP_DLPFC	NM_001351157@VAC14@chr16@-	chr16:70691686_C_T	0.97541
ROSMAP_DLPFC	NM_001353423@PPDPF@chr20@+	rs310624	0.937982
ROSMAP_DLPFC	NM_001366904@TSNARE1@chr8@-	rs58862896	0.855748
ROSMAP_DLPFC	NM_001375288@SNCA@chr4@-	rs356203	0.76248
ROSMAP_DLPFC	NM_001378806@FCGR1A_1@chr1@+	rs515502	0.999725
ROSMAP_DLPFC	NM_002117@HLA-C_6@chr6@-	rs2394960	0.999531
ROSMAP_DLPFC	NM_002117@HLA-C_6@chr6@-	rs1027994005	0.988058
ROSMAP_DLPFC	NM_002586@PBX2_6@chr6@-	chr6:32142161_G_T	0.987964
ROSMAP_DLPFC	NM_002586@PBX2_6@chr6@-	rs79690458	0.773418
ROSMAP_DLPFC	NM_003404@YWHAB@chr20@+	rs16989481	0.8647
ROSMAP_DLPFC	NM_006340@BAIAP2@chr17@+	rs12051698	0.979625
ROSMAP_DLPFC	NM_014248@RBX1@chr22@+	chr22:40931762_A_C	0.999968
ROSMAP_DLPFC	NM_014337@PPIL2@chr22@+	rs5999098	0.988776
ROSMAP_DLPFC	NM_014756@CKAP5@chr11@-	rs7929294	0.998353
ROSMAP_DLPFC	NM_020376@PNPLA2@chr11@+	rs7925131	0.979475
ROSMAP_DLPFC	NM_032457@PCDH7@chr4@+	rs3733655	0.963692
ROSMAP_DLPFC	NM_032789@PARP10_1@chr8@-	rs11786083	0.812024
ROSMAP_DLPFC	NM_147190@CERS5@chr12@-	rs10747570	0.830327
ROSMAP_DLPFC	NM_173809@BLOC1S2@chr10@-	rs28372851	0.981969
ROSMAP_DLPFC	NR_006880@SNORD3A@chr17@+	rs4924964	0.999785
ROSMAP_DLPFC	NR_026811@GOLGA2P10@chr15@-	chr15:82472655_C_T	0.990035
ROSMAP_DLPFC	NR_026811@GOLGA2P10@chr15@-	chr15:82515581_A_G	0.958375
ROSMAP_DLPFC	NR_037932@APOC4-APOC2@chr19@+	rs2142074	0.762316
ROSMAP_DLPFC	NR_102748@LOC727751@chr15@-	chr15:82472655_C_T	0.988181
ROSMAP_DLPFC	NR_102748@LOC727751@chr15@-	chr15:82515581_A_G	0.954576
ROSMAP_DLPFC	NR_120608@TUBB_7@chr6@+	rs2284174	0.995552
ROSMAP_DLPFC	NR_134583@SETD6@chr16@+	rs11867022	0.982525
ROSMAP_DLPFC	NR_138534@CERS5@chr12@-	rs10747570	0.850262
ROSMAP_DLPFC	NR_148427@PPDPF@chr20@+	rs310624	0.956912
ROSMAP_DLPFC	NR_158216@LOC105370687@chr14@-	rs12432904	1
